# Supplementary material for: Late Multiple Organ Surge in Interferon-Regulated Target Genes Characterizes Staphylococcal Enterotoxin B Lethality
Source: PLoS One. 2014 Feb 13;9(2):e88756. doi: 10.1371/journal.pone.0088756 (PMC3923834; doi:10.1371/journal.pone.0088756)
Supplement: Table S1 — All probesets in any tissue meeting selection criteria (≤5% FDR; ≥1.5-fold-change compared to control; and ≥50% present call in at least one condition/time point). (XLSX) [file pone.0088756.s001.xlsx]

## Sheet: sortedinanytissue
																Table S1. All probesets in any tissue meeting selection criteria (≤5% FDR; ≥1.5-fold-change compared to control; and ≥50% present call in at least one condition/time point).
Probe Set ID of Mouse430_2_annot	Gene Title full	Gene Symbol	Entrez Gene	FDR; 7-Level ANOVA, Spleen	logFC Spleen 2.75h	logFC Spleen 5h	logFC Spleen 24h	FDR; 7-Level ANOVA, PBMC	logFC PBMC 2.75h	logFC PBMC 5h	logFC PBMC 24h	FDR; 7-Level ANOVA, Lung	logFC Lung 2.75h	logFC Lung 5h	logFC Lung 24h	FDR; 7-Level ANOVA, Liver	logFC Liver 2.75h	logFC Liver 5h	logFC Liver 24h	FDR; 7-Level ANOVA, Kidney	logFC Kidney 2.75h	logFC Kidney 5h	logFC Kidney 24h	FDR; 7-Level ANOVA, Heart	logFC Heart 2.75h	logFC Heart 5h	logFC Heart 24h	Spleen; 5%FDR; 1.5FC; present	PBMC; 5%FDR; 1.5FC; present	Lung; 5%FDR; 1.5FC; present	Liver; 5%FDR; 1.5FC; present	Kidney; 5%FDR; 1.5FC; present	Heart; 5%FDR; 1.5FC; present	#Tissues with Signicant Expression
1438027_at	---	---	---	0.0401999	0.0120951	0.151734	0.214686	3.45438e-06	-0.0704636	0.117176	0.375139	8.3039e-05	-0.0342958	0.0387136	0.819659	1.10506e-05	-0.0351255	-0.0748523	0.564639	4.63409e-09	-0.0125478	0.00502337	0.44424	8.3633e-09	-0.00657757	-0.0112121	0.569316	1	1	1	1	1	1	6
1439831_at	---	---	---	0.00199628	0.0192997	0.414903	0.609643	3.80782e-07	0.281629	0.864279	1.01615	4.45541e-05	0.00299292	0.285265	1.07992	7.57439e-05	-0.0417815	0.00680691	0.351633	3.6954e-06	0.0152915	0.158332	0.739681	5.30051e-06	-0.0945301	0.0641667	0.579574	1	1	1	1	1	1	6
1458589_at	---	---	---	0.00282478	0.0340772	0.407291	0.269273	2.3549e-05	0.161923	0.360443	0.209932	0.000117829	0.0566262	0.395164	0.919301	0.0489585	-0.00458396	0.137199	0.467269	0.000116399	0.0363286	0.163912	0.461131	0.00474478	0.0106014	0.102636	0.441301	1	1	1	1	1	1	6
1429184_at	predicted gene, 100042856 /// GTPase, very large interferon inducible 1	100042856	100042856	0.0117874	-0.0258915	0.306758	0.460392	3.38293e-09	0.124588	0.221846	0.378572	0.00252725	-0.10744	0.163491	0.685951	0.000331341	-0.132477	-0.0812212	0.863206	3.4924e-07	0.0132121	0.0770221	0.917652	0.000285105	-0.0251951	0.180237	0.776561	1	1	1	1	1	1	6
1418776_at	RIKEN cDNA 5830443L24 gene	5830443L24Rik	76074	0.00077761	-0.0983432	0.166694	0.395345	1.62135e-07	0.0840504	0.0632608	1.55137	6.29054e-07	-0.10135	0.0435051	1.37678	7.14713e-07	-0.0955688	-0.046191	0.80187	1.78393e-05	0.0374388	0.01473	0.841913	2.90134e-09	-0.000864224	0.0065085	1.20578	1	1	1	1	1	1	6
1431591_s_at	predicted gene, 677168 /// ISG15 ubiquitin-like modifier /// hypothetical protein LOC100038882 /// hypothetical protein LOC100044225	677168	100038882	0.0153454	0.0121385	0.049262	0.780979	1.30243e-05	0.0597068	0.164623	1.06746	0.000153226	-0.14687	0.0281016	1.02643	3.78887e-07	-0.0776276	-0.00753541	0.938507	1.27878e-08	-0.00763894	0.00957375	0.669045	2.10284e-08	-0.0595339	-0.00843193	0.638221	1	1	1	1	1	1	6
1453939_x_at	predicted gene, 677168	677168	677168	0.00682431	-0.0416459	0.0333286	0.556757	1.82268e-06	0.0117433	0.107913	0.653318	0.000920958	-0.000671053	0.017369	0.519182	0.000468442	-0.0141093	0.00926947	0.424545	0.0485112	0.00576794	-0.0223642	0.259033	0.0140512	-0.0353251	0.00368099	0.211526	1	1	1	1	1	1	6
1436576_at	RIKEN cDNA A630077B13 gene	A630077B13Rik	215900	0.0311834	0.0623675	0.418625	0.337518	2.19758e-09	0.158179	0.647792	0.878129	6.29595e-05	-0.0136714	0.417818	1.2403	0.00080933	-0.0538256	0.0622939	0.741401	0.000111208	0.00350697	0.173672	0.484369	0.000849538	-0.0165313	-0.035983	0.342025	1	1	1	1	1	1	6
1424518_at	apolipoprotein L 9a /// apolipoprotein L 9b	Apol9a	223672	0.00165843	0.0300665	0.034621	0.519502	0.00082767	0.0785359	-0.156623	0.332021	1.31743e-05	-0.121903	-0.0445509	0.699092	0.0248135	-0.0788051	-0.122144	0.372658	1.74818e-05	0.0384247	0.0130878	0.485766	2.96091e-05	-0.00656071	-0.103649	0.425352	1	1	1	1	1	1	6
1434372_at	expressed sequence AW112010	AW112010	107350	0.000343346	0.00548158	-0.00975277	0.572117	7.41164e-07	-0.0468343	-0.177959	0.479718	2.62585e-07	-0.0425895	-0.0304484	0.959642	2.33423e-05	-0.118215	-0.131749	0.704955	2.01354e-09	-0.0433964	-0.0411656	0.903512	2.59536e-06	-0.07174	-0.0528467	0.655142	1	1	1	1	1	1	6
1424921_at	bromodomain containing 4 /// bone marrow stromal cell antigen 2	Brd4	57261	3.0585e-05	0.00833707	0.0379847	0.592399	1.06256e-07	0.036315	0.175881	0.589517	1.35236e-07	-0.0768677	-0.0148729	0.856595	0.0150866	0.0232962	-0.0549149	0.405753	2.01354e-09	-0.0204598	-0.0298658	0.689347	1.60887e-06	-0.029525	0.00159443	0.659988	1	1	1	1	1	1	6
1449556_at	RIKEN cDNA C920025E04 gene /// histocompatibility 2, T region locus 23	C920025E04Rik	15040	0.00237973	-0.0256237	-0.0232495	0.325431	2.19758e-09	0.019078	-0.00434418	0.342365	3.53833e-07	-0.0732082	-0.0764036	0.880521	1.07979e-06	-0.0441992	-0.0713218	0.461223	2.01354e-09	-0.0423851	-0.0812018	0.971329	4.82059e-09	-0.0502431	-0.163468	1.11017	1	1	1	1	1	1	6
1419714_at	CD274 antigen	Cd274	60533	0.0237539	0.0254811	0.376426	0.257121	1.0359e-08	0.0468423	0.680987	0.783109	2.82634e-07	-0.0188608	0.184652	1.10936	0.0287131	-0.0903394	0.0834635	0.566708	0.000124226	0.0133003	0.112391	0.555261	2.90134e-09	-0.0544758	-0.0230436	1.40253	1	1	1	1	1	1	6
1450484_a_at	cytidine monophosphate (UMP-CMP) kinase 2, mitochondrial	Cmpk2	22169	0.00077761	0.00451479	0.0429135	0.432214	3.18001e-09	-0.0176679	0.00580757	0.778887	1.99953e-06	-0.0835688	-0.0682347	0.722399	0.0002596	0.00414861	-0.0074388	0.60668	0.000254372	-0.0178801	-0.0486252	0.419957	3.51759e-05	-0.0588973	-0.0209	0.529857	1	1	1	1	1	1	6
1418930_at	chemokine (C-X-C motif) ligand 10 /// similar to Small inducible cytokine B10 precursor (CXCL10) (Interferon-gamma-induced protein CRG-2) (Gamma-IP10) (IP-10) (C7)	Cxcl10	100045000	0.00128986	0.245537	1.30553	0.398157	2.19758e-09	0.235156	1.69236	1.3713	2.12892e-05	0.207953	0.840456	1.6682	0.0159567	-0.0864434	0.491377	0.824136	0.000413094	0.0837826	0.693381	0.766257	6.75424e-05	-0.0643973	0.122136	0.512403	1	1	1	1	1	1	6
1419697_at	chemokine (C-X-C motif) ligand 11 /// similar to Small inducible cytokine B11 precursor (CXCL11) (Interferon-inducible T-cell alpha chemoattractant) (I-TAC)	Cxcl11	56066	0.0054412	0.218187	0.862094	0.614588	3.09395e-08	0.173413	0.943547	0.759007	5.55395e-05	0.130586	0.525725	1.14822	0.00829145	0.0115233	0.0360609	0.531715	1.10296e-05	-0.044294	0.292572	0.810828	0.00282426	-0.0206574	-0.109493	0.391477	1	1	1	1	1	1	6
1418652_at	chemokine (C-X-C motif) ligand 9	Cxcl9	17329	0.000162749	0.184432	1.1382	1.45753	2.6056e-09	0.193747	1.49072	1.35497	2.09964e-05	0.218172	0.728349	2.01355	1.07813e-05	0.0159407	0.18805	1.85158	5.05236e-08	0.0434555	0.410436	1.3303	5.86753e-09	0.00423595	-0.0708231	1.57151	1	1	1	1	1	1	6
1456907_at	chemokine (C-X-C motif) ligand 9	Cxcl9	17329	0.00124061	0.0857922	0.594937	0.552432	0.000196667	-0.0273069	0.412581	0.130792	4.84643e-05	0.0540693	0.316161	0.796388	0.000544691	-0.00802384	0.045208	0.768039	0.00118029	-0.00696963	0.203555	0.367177	1.32779e-06	0.0428953	-0.0607084	0.607078	1	1	1	1	1	1	6
1451426_at	DEXH (Asp-Glu-X-His) box polypeptide 58	Dhx58	80861	4.51793e-05	0.0280665	-0.0229451	0.496232	9.32769e-09	0.068983	-0.042112	0.803219	0.00257735	-0.0932287	-0.0217202	0.465773	0.0490109	0.0641665	-0.0381957	0.310616	1.06289e-06	0.0115587	-0.0105369	0.384437	7.54071e-05	-0.0122946	-0.0407291	0.28678	1	1	1	1	1	1	6
1439825_at	deltex 3-like (Drosophila)	Dtx3l	209200	0.0152977	0.0440819	0.134515	0.36164	2.47813e-08	0.0435771	0.162901	0.428355	0.000331415	-0.0170667	0.0749411	0.644779	0.00897333	-0.0803265	-0.0641071	0.239921	2.01354e-09	0.00394322	-0.00273392	0.514236	2.18605e-07	0.0638088	-0.0466793	0.472226	1	1	1	1	1	1	6
1447927_at	predicted gene, EG634650 /// macrophage activation 2 like LOC626578 /// macrophage activation 2 like	EG634650	100702	0.00332966	0.097322	0.5874	0.839417	2.48809e-09	0.0896561	0.401279	0.851182	0.000117245	-0.0414196	0.340872	1.53768	1.12665e-05	-0.0909928	-0.000788063	1.40863	6.49897e-09	-0.00537774	0.223358	2.05771	0.000139083	-0.0304913	-0.0400504	1.62758	1	1	1	1	1	1	6
1443858_at	Predicted gene, EG667823	EG667823	667823	0.0171866	0.026426	0.0320462	0.220953	3.46362e-05	0.129278	0.051503	0.194023	0.00912423	-0.0385854	-0.0224287	0.364016	0.0014143	-0.0689013	-0.173258	0.275131	0.00197612	-0.0418015	-0.0673223	0.391037	0.000598916	-0.0557761	0.00222728	0.389761	1	1	1	1	1	1	6
1440866_at	eukaryotic translation initiation factor 2-alpha kinase 2	Eif2ak2	19106	0.0314346	0.0308083	0.140988	0.361751	7.53001e-05	-0.0810653	0.208036	0.389731	4.97694e-05	-0.0320044	0.0258595	0.394764	0.0131738	0.0426352	-0.0890092	0.316418	0.000412068	0.0168565	-0.0195843	0.269341	9.34374e-07	0.012515	0.00775716	0.389993	1	1	1	1	1	1	6
1416942_at	endoplasmic reticulum aminopeptidase 1	Erap1	80898	0.000802031	-0.0220515	0.00644816	0.316819	0.000691835	-0.0115699	0.0377841	0.200838	2.18562e-05	0.00380357	0.00733216	0.299805	0.000114824	-0.0381165	-0.119782	0.235303	2.14438e-09	-0.0244242	-0.0292876	0.563039	6.11765e-07	0.00476555	-0.00459007	0.430539	1	1	1	1	1	1	6
1439068_at	endoplasmic reticulum aminopeptidase 1	Erap1	80898	0.00964782	0.00415799	0.013176	0.219951	7.78106e-06	-0.055616	-0.0137486	0.255808	2.87446e-05	-0.0777314	0.0167563	0.247627	0.0179347	0.0263647	-0.0537085	0.253919	1.43728e-07	0.00434398	-0.0391673	0.444084	2.36747e-05	-0.0307961	0.0791188	0.390162	1	1	1	1	1	1	6
1425225_at	Fc receptor, IgG, low affinity IV	Fcgr4	246256	0.00264705	0.00519907	0.0479104	0.665963	5.42994e-05	0.011545	0.0187476	0.904902	0.00653105	-0.0227059	0.0399615	0.598626	0.0254484	0.0243099	-0.114626	0.394218	0.00288789	0.0319488	0.0160065	0.263125	2.94406e-07	0.023615	-0.0130179	0.453191	1	1	1	1	1	1	6
1420549_at	guanylate binding protein 1	Gbp1	14468	0.00383527	0.0188009	0.494672	1.04145	7.23381e-08	0.394248	0.856031	1.28328	0.000106212	-0.0812116	0.311215	1.41513	0.000114824	-0.0736374	0.221071	0.99182	1.53098e-08	0.012084	0.19428	1.65346	1.23365e-08	-0.1045	-0.0662512	1.45587	1	1	1	1	1	1	6
1418240_at	guanylate binding protein 2	Gbp2	14469	0.00248885	-0.0129333	0.404841	0.917934	7.55627e-08	0.20174	0.589492	1.11022	3.57441e-06	-0.0783229	0.201363	1.28162	3.51252e-06	-0.0475454	0.15764	1.07548	2.01354e-09	-0.0164127	0.121987	1.52753	6.65928e-09	-0.0895783	-0.0280506	1.27563	1	1	1	1	1	1	6
1435906_x_at	guanylate binding protein 2	Gbp2	14469	0.00291157	0.0881763	0.401498	0.954291	1.75411e-07	0.274803	0.575043	1.01866	3.58772e-05	-0.0397981	0.223054	1.12622	1.64007e-06	-0.0244267	0.110426	0.965693	2.35649e-09	-0.00179711	0.128103	1.59309	6.65928e-09	-0.087577	-0.00562134	1.28589	1	1	1	1	1	1	6
1418392_a_at	guanylate binding protein 3	Gbp3	55932	0.00431849	0.0152683	0.29489	0.40568	1.37601e-06	0.170318	0.491638	0.854325	1.61015e-05	-0.109328	0.210286	1.19222	3.69273e-06	-0.0662887	0.0964795	0.840287	4.01797e-09	-0.0690013	0.0710335	1.22816	3.94451e-07	-0.0547275	-0.00220939	1.00551	1	1	1	1	1	1	6
1425156_at	guanylate binding protein 6	Gbp6	229900	0.00153635	-0.031664	0.381307	0.675897	2.48809e-09	0.0889455	0.454152	0.858709	0.000316524	-0.0746516	0.147918	0.983044	7.26206e-05	-0.0735036	0.024804	0.606672	0.000106958	0.000534414	0.155977	0.66502	3.42059e-07	-0.0540364	-0.0233812	0.888575	1	1	1	1	1	1	6
1434380_at	guanylate binding protein 6	Gbp6	229900	0.000780307	-0.00274389	0.409639	0.660916	9.53482e-09	0.0894967	0.403499	0.754962	0.000479847	-0.132076	0.213194	0.975914	8.89691e-07	-0.0495915	0.112502	0.933683	1.1236e-05	-0.0324536	0.105641	0.947094	1.03408e-06	-0.078172	0.0243094	1.17341	1	1	1	1	1	1	6
1421596_s_at	histocompatibility 28	H28	15061	0.0103848	-0.0197142	-0.00421486	0.584741	3.31539e-07	0.0699921	0.129665	0.774763	0.0105856	-0.0896128	0.0749869	0.734219	0.000355762	-0.177776	-0.0522447	0.459667	1.72832e-05	0.00676781	-0.0782164	0.504747	1.24917e-06	-0.0125964	-0.0379907	0.589671	1	1	1	1	1	1	6
1425917_at	histocompatibility 28	H28	15061	0.00990121	-0.0207883	0.0331	0.606427	3.04201e-07	0.0614127	0.097468	0.694164	0.0135957	-0.242228	0.160022	0.788503	0.00059366	-0.1524	-0.0396551	0.555147	0.00193381	-0.0418443	-0.105643	0.462246	2.30984e-05	-0.0310547	-0.0549635	0.552955	1	1	1	1	1	1	6
1449875_s_at	histocompatibility 2, T region locus 10 /// histocompatibility 2, T region locus 17 /// histocompatibility 2, T region locus 22 /// histocompatibility 2, T region locus 9	H2-T10	15024	0.00117834	0.00999571	-0.044318	0.392031	4.59236e-06	-0.00395378	-0.14074	0.278697	2.80561e-05	-0.0623964	-0.0942346	0.519604	0.00025715	-0.04296	-0.125455	0.351932	2.85292e-08	-0.0102782	-0.0356763	0.440518	0.00721295	-0.0668173	-0.213388	0.618863	1	1	1	1	1	1	6
1431095_a_at	hect domain and RLD 5	Herc5	67138	0.00285778	0.0578318	0.000526016	0.401909	2.19758e-09	-0.0141678	0.083784	0.580311	8.58183e-08	0.0052562	-0.00406054	0.576756	0.000953041	-0.0101644	0.0206362	0.484905	2.08712e-09	0.0538376	0.00424323	0.583457	0.000439408	-0.00243344	0.0581427	0.385658	1	1	1	1	1	1	6
1432026_a_at	hect domain and RLD 5	Herc5	67138	0.000913446	-0.0464943	0.00537292	0.362034	4.99614e-08	-0.00646811	0.0584782	0.514511	3.66941e-07	0.0258548	-0.0193591	0.643877	1.12069e-05	-0.00232514	0.0126925	0.437177	2.01354e-09	0.056793	0.00489484	0.509468	1.37875e-05	-0.108804	-0.0432088	0.563313	1	1	1	1	1	1	6
1438037_at	hect domain and RLD 5	Herc5	67138	0.00858227	-0.0039448	-0.0477887	0.431526	2.19758e-09	0.016887	0.00959254	0.851635	3.48181e-08	-0.0215046	0.00444234	0.784675	1.64007e-06	-0.0551835	-0.0903277	0.763769	2.01354e-09	-0.0525064	-0.0529942	0.737998	1.5079e-05	-0.0979222	-0.0269475	0.458147	1	1	1	1	1	1	6
1453757_at	hect domain and RLD 5	Herc5	67138	0.00547433	-0.0208015	0.0676005	0.372796	3.68357e-05	-0.064362	0.00959316	0.505692	2.42206e-06	0.016461	0.029524	0.617244	0.000426632	0.00895334	-0.0789825	0.446574	3.13482e-08	0.0389688	0.010764	0.499835	0.000504135	0.00226949	-0.00932281	0.317813	1	1	1	1	1	1	6
1421551_s_at	interferon activated gene 202B	Ifi202b	26388	0.0191329	0.0327392	0.281684	0.624695	1.83451e-07	0.138077	0.484234	0.666506	0.000482272	-0.104846	0.271826	1.02659	0.00520998	-0.16242	-0.0148333	0.550221	0.00130485	0.00409681	-0.0133206	0.433857	0.000206209	0.018509	-0.00266524	0.596644	1	1	1	1	1	1	6
1457666_s_at	interferon activated gene 202B	Ifi202b	26388	0.0165903	0.0884735	0.269942	0.684707	3.66811e-08	0.12294	0.464148	0.720063	0.00143356	-0.130432	0.206062	1.06755	0.0251166	-0.10576	-0.104697	0.68209	0.000127864	0.00283632	0.0185998	0.488373	6.40395e-05	-0.0200176	0.00793002	0.635058	1	1	1	1	1	1	6
1419603_at	interferon activated gene 204	Ifi204	15951	0.000986418	0.00997438	0.218645	0.594564	3.03782e-06	0.0871852	0.322444	0.7919	0.00124549	-0.150138	0.155129	0.75237	0.0404547	-0.112059	0.115203	0.327181	0.0312145	0.00245421	-0.00890945	0.34764	0.0014985	-0.0523272	0.0391186	0.407382	1	1	1	1	1	1	6
1445897_s_at	interferon-induced protein 35	Ifi35	70110	0.00124061	-0.0202433	0.062159	0.367716	2.20631e-07	-0.029737	0.104486	0.406376	4.64547e-05	-0.018216	-0.028643	0.389042	0.00135978	-0.0258984	0.00102432	0.335643	2.01354e-09	0.00231879	-0.037547	0.64407	1.32154e-07	-0.0396246	-0.0646639	0.615186	1	1	1	1	1	1	6
1423555_a_at	interferon-induced protein 44	Ifi44	99899	0.00022404	-0.00990573	-0.0233546	0.750405	4.42907e-07	0.0695316	0.00629876	0.796659	4.70537e-07	-0.133727	0.0410188	0.980238	2.84349e-05	-0.0657166	-0.0345759	0.626104	1.03492e-06	-0.0162378	-0.0768921	0.545377	2.90134e-09	-0.0525458	-0.0794443	0.974175	1	1	1	1	1	1	6
1417292_at	interferon gamma inducible protein 47	Ifi47	15953	0.000986418	0.113534	0.532168	0.663293	3.10442e-08	0.140075	0.400849	0.536453	0.00334392	-0.0318976	0.363247	1.07833	0.0110544	-0.0496916	-0.0177385	0.872611	1.35374e-05	-0.0214264	0.242858	1.20445	8.781e-05	-0.0610833	0.0571334	0.929957	1	1	1	1	1	1	6
1426276_at	interferon induced with helicase C domain 1	Ifih1	71586	0.000986418	-0.00751059	0.0636643	0.470057	1.53486e-06	0.0481151	0.148386	0.592037	2.82634e-07	-0.0127791	-0.00347602	0.456748	5.83217e-05	-0.0545339	-0.104713	0.344981	2.08712e-09	0.00436234	-0.069894	0.540943	2.62775e-07	0.00760468	-0.0448949	0.559051	1	1	1	1	1	1	6
1450783_at	interferon-induced protein with tetratricopeptide repeats 1	Ifit1	15957	0.000186202	0.0641838	0.124853	0.876117	2.19758e-09	0.0935554	0.0755628	1.14534	3.78079e-06	-0.0459787	-0.047604	0.922741	1.1635e-05	-0.0164061	0.00333271	0.749119	2.45296e-09	0.0164962	-0.0313523	0.816905	2.90134e-09	-0.0182399	-0.0632296	0.885658	1	1	1	1	1	1	6
1418293_at	interferon-induced protein with tetratricopeptide repeats 2	Ifit2	15958	0.000154379	0.0664352	0.0739951	0.506053	7.91538e-07	0.184115	-0.0378997	0.845401	1.71783e-08	-0.0395335	-0.0569767	0.97767	0.00014218	-0.0349669	-0.0251366	0.631533	1.73635e-07	0.0146253	0.029396	0.675019	5.32301e-08	-0.0538711	-0.0729364	0.829872	1	1	1	1	1	1	6
1449025_at	interferon-induced protein with tetratricopeptide repeats 3	Ifit3	15959	0.000145368	0.00732533	0.0678362	0.656374	2.19758e-09	-0.0111808	-0.0510072	1.01251	1.78294e-06	-0.00148533	-0.0958676	0.775228	5.48439e-06	0.00387402	-0.0376179	0.679407	2.5418e-09	-0.00458204	-0.04269	0.768964	2.90134e-09	-0.0730808	-0.101405	1.0422	1	1	1	1	1	1	6
1423754_at	interferon induced transmembrane protein 3	Ifitm3	66141	0.00015973	0.0909623	0.00442641	0.721297	0.00103313	0.0651991	0.130321	0.442801	1.22225e-05	-0.0851869	0.0630734	0.610355	0.00479544	-0.0252586	-0.088967	0.425406	1.18302e-05	0.00191792	-0.0159569	0.602558	5.08178e-07	-0.0846827	0.00347672	0.834858	1	1	1	1	1	1	6
1417141_at	interferon gamma induced GTPase	Igtp	16145	0.00337158	0.0693081	0.452218	0.648776	7.62457e-07	0.228697	0.474604	0.594867	4.26721e-05	-0.0327176	0.453899	1.86811	1.23749e-07	-0.0729092	0.104305	1.24161	1.77966e-08	-0.0178987	0.260796	1.71606	1.33357e-07	-0.0426674	0.0114285	2.22757	1	1	1	1	1	1	6
1419042_at	interferon inducible GTPase 1	Iigp1	60440	0.00027079	0.0437644	0.893902	1.03788	2.43495e-09	0.301205	1.14055	1.48208	6.96615e-05	-0.0530198	0.51334	1.51578	1.13776e-06	-0.0691556	0.0296863	0.987458	1.00161e-08	0.015486	0.416663	2.05741	2.87494e-07	-0.142425	0.254562	1.79091	1	1	1	1	1	1	6
1419043_a_at	interferon inducible GTPase 1	Iigp1	60440	0.000510718	0.109077	0.903687	1.02656	2.48809e-09	0.355543	1.06653	1.48163	4.71205e-05	-0.0281843	0.47955	1.70622	1.33417e-05	-0.0693323	0.0328406	1.01181	5.57193e-08	0.0273849	0.46408	2.17992	3.35434e-07	-0.178959	0.274945	1.92529	1	1	1	1	1	1	6
1417793_at	interferon inducible GTPase 2	Iigp2	54396	0.0431691	0.111038	0.466272	0.409001	2.19758e-09	0.301178	0.868573	0.863841	0.00129125	-0.00043228	0.483634	1.17082	0.00423159	-0.138075	0.035145	0.96679	2.75732e-07	0.00692427	0.364394	1.48028	9.82443e-08	-0.0396592	0.209837	1.69713	1	1	1	1	1	1	6
1450424_a_at	interleukin 18 binding protein	Il18bp	16068	0.00124863	0.00841332	0.0290991	0.516871	3.25816e-07	0.071289	0.0634649	1.10151	1.71783e-08	-0.0881978	0.0375076	0.962514	4.55748e-05	-0.0769298	-0.148083	0.784923	5.22095e-09	-0.0406095	-0.0392134	0.784717	1.91579e-08	0.0719975	-0.0586856	0.750137	1	1	1	1	1	1	6
1448436_a_at	interferon regulatory factor 1	Irf1	16362	0.00134744	0.255954	0.741761	0.341785	2.19758e-09	0.318314	0.762568	0.540378	0.000382447	0.0804463	0.420321	0.720295	0.017242	0.0724371	0.138193	0.385712	6.15158e-05	0.0723811	0.405455	0.690453	1.36988e-05	0.05512	0.172523	0.625074	1	1	1	1	1	1	6
1417244_a_at	interferon regulatory factor 7	Irf7	54123	0.00228673	0.0322723	0.0645943	0.690764	4.41378e-07	0.105083	0.133909	0.817565	2.64925e-05	-0.117232	0.0175394	0.874132	2.99534e-05	-0.0219391	-0.0603433	0.567671	2.01354e-09	-0.0682788	-0.00919819	0.669027	2.90134e-09	-0.0374937	-0.106649	0.9245	1	1	1	1	1	1	6
1416714_at	interferon regulatory factor 8	Irf8	15900	0.0186643	0.0770311	0.275392	-0.147431	0.000568003	-0.0771568	0.186838	0.0297161	0.00857004	-0.0657701	0.104846	0.434039	0.0129918	0.0465184	0.14388	0.326209	0.0134069	-0.0316697	0.124896	0.39843	5.98223e-05	-0.0260278	0.0319156	0.386576	1	1	1	1	1	1	6
1418825_at	immunity-related GTPase family M member 1	Irgm1	15944	0.000497088	0.0691281	0.583165	0.650014	2.19758e-09	0.145319	0.797971	0.81157	0.000104135	0.0338412	0.440849	1.13552	0.0002596	-0.0358033	0.0455841	0.839184	4.54949e-08	-0.00836987	0.238397	1.28458	3.21546e-08	0.0577983	0.152697	1.4322	1	1	1	1	1	1	6
1448380_at	lectin, galactoside-binding, soluble, 3 binding protein	Lgals3bp	19039	4.51793e-05	0.0461386	-0.0317794	0.416704	0.000924233	0.0913481	0.0833822	0.295893	1.49164e-06	-0.0609496	-0.0088754	0.42602	0.00252288	0.00806694	-0.0356392	0.37242	4.52495e-06	0.0183676	-0.104531	0.677008	6.25314e-06	0.0167478	-0.0675825	0.606663	1	1	1	1	1	1	6
1421571_a_at	similar to Lymphocyte antigen 6C precursor (Ly-6C) /// similar to Lymphocyte antigen 6C precursor (Ly-6C) /// lymphocyte antigen 6 complex, locus C1 /// lymphocyte antigen 6 complex, locus C2	LOC100041546	100041546	0.000322808	0.0125299	-0.00116524	0.43743	0.00113718	-0.0302068	-0.0110773	0.340211	0.00333066	0.0126658	0.0330959	0.618225	0.00598236	-0.0047094	-0.0757337	0.620352	0.0003918	0.0182817	-0.012695	0.412435	1.68407e-05	0.00253905	-0.00304864	0.554219	1	1	1	1	1	1	6
1437832_x_at	similar to Wars protein /// tryptophanyl-tRNA synthetase	LOC100046672	100046672	0.000117245	-0.0102887	0.0660813	0.293419	1.7222e-07	0.105652	0.282581	0.681974	2.62585e-07	-0.032806	0.0883298	0.819036	0.00181464	-0.0100736	0.0836512	0.435623	0.000124226	0.000511155	0.000685765	0.35026	2.90134e-09	-0.00884625	0.0326505	0.870398	1	1	1	1	1	1	6
1418191_at	similar to ubiquitin specific protease UBP43 /// ubiquitin specific peptidase 18	LOC100048346	100048346	0.010656	0.0615279	0.0913228	0.672055	2.19758e-09	0.0853875	0.247485	1.01435	1.7474e-07	-0.0796489	-0.0200324	0.664146	4.94803e-06	-0.0730045	-0.181033	0.764164	6.02269e-07	0.0218428	-0.0121589	0.515783	1.32154e-07	-0.00172781	-0.0451088	0.625275	1	1	1	1	1	1	6
1455500_at	hypothetical LOC672511 /// ring finger protein 213	LOC672511	629974	0.000117245	-0.0401219	0.0622257	0.484402	3.15691e-08	-0.0258739	0.198517	0.629442	1.31743e-05	-0.0794692	0.0155697	0.487052	0.00358267	-0.0715898	-0.0598221	0.435036	1.24982e-05	-0.0168003	0.00695383	0.338137	1.60418e-07	-0.0552751	-0.0848653	0.398269	1	1	1	1	1	1	6
1417185_at	lymphocyte antigen 6 complex, locus A	Ly6a	110454	3.54931e-06	-0.0046476	0.148776	1.02901	2.6056e-09	0.1231	0.054321	1.54081	1.52613e-05	0.0112695	0.00849798	0.509472	0.00706241	-0.138217	0.0201516	0.73777	4.25034e-05	-0.00319146	-0.010904	0.201826	7.40393e-06	-0.0451991	-0.0514387	0.951233	1	1	1	1	1	1	6
1453304_s_at	lymphocyte antigen 6 complex, locus E	Ly6e	17069	0.00233996	0.0286156	-0.0752168	0.260135	0.000239587	-0.0142824	-0.000267528	0.364183	5.61992e-07	-0.0582106	-0.0350628	0.477949	0.0300782	-0.0803591	-0.15721	0.536731	0.00134475	0.00548065	-0.0972524	0.565181	2.94406e-07	-0.0386089	-0.0918028	0.738419	1	1	1	1	1	1	6
1429570_at	mixed lineage kinase domain-like	Mlkl	74568	0.000421762	-0.0129588	0.00786007	0.417743	9.92523e-09	0.0343337	0.262509	0.752192	2.257e-05	-0.034568	0.023012	0.490904	0.00198833	-0.0983699	-0.134946	0.457905	0.000179074	-0.0280501	-0.107148	0.371474	0.000214779	-0.0247316	0.0444943	0.252627	1	1	1	1	1	1	6
1438676_at	macrophage activation 2 like	Mpa2l	100702	0.00479009	-0.0196517	0.390471	0.649336	9.99834e-09	0.127474	0.309481	0.942693	1.92738e-06	-0.0578399	0.199014	1.41819	3.63082e-06	-0.0691619	-0.00188557	1.16617	2.01354e-09	0.0267317	0.0318155	2.08949	1.05531e-06	-0.0698578	-0.0535116	1.72164	1	1	1	1	1	1	6
1425719_a_at	N-myc (and STAT) interactor	Nmi	64685	0.000583981	0.00808857	0.0687722	0.293329	1.33435e-06	-0.0586701	-0.0518813	0.232479	4.39557e-06	-0.0557627	-0.0143507	0.335622	0.0150534	-0.0671269	-0.0229973	0.246269	2.5418e-09	-0.0164479	-0.0382988	0.629102	1.57249e-06	-0.0287835	0.0028897	0.451	1	1	1	1	1	1	6
1424775_at	2'-5' oligoadenylate synthetase 1A	Oas1a	246730	0.00347946	0.0103486	0.002099	0.555822	1.10665e-05	0.0398869	0.0932326	0.588151	9.41984e-05	-0.0501274	0.00338682	0.692354	0.00104428	-0.0742917	-0.182219	0.644264	7.29361e-05	-0.00599615	-0.0322924	0.441953	4.71801e-05	-0.063647	-0.0537782	0.48178	1	1	1	1	1	1	6
1453196_a_at	2'-5' oligoadenylate synthetase-like 2	Oasl2	23962	0.00022404	0.0562401	0.0583827	1.11746	1.33284e-08	0.0679584	0.21204	0.92085	0.00133028	-0.144539	0.0558029	1.0204	5.83217e-05	0.00103659	0.0512635	0.556114	7.03874e-07	-0.00827089	-0.0721242	0.783089	4.05218e-06	-0.0237177	0.0130957	0.789662	1	1	1	1	1	1	6
1449009_at	predicted gene, OTTMUSG00000005523 /// T-cell specific GTPase	OTTMUSG00000005523	21822	0.000208665	0.131796	0.780473	0.975118	3.39189e-08	0.281765	0.571059	0.895862	3.54029e-05	0.00687738	0.526408	1.63439	1.17944e-06	-0.0152456	0.207163	2.10497	2.57517e-07	0.0507526	0.409297	1.98889	0.000680904	-0.116314	0.424803	1.45039	1	1	1	1	1	1	6
1426774_at	poly (ADP-ribose) polymerase family, member 12	Parp12	243771	4.51793e-05	-0.0640991	0.0616332	0.652205	8.78439e-07	0.074565	0.195706	0.751895	2.42168e-06	-0.0291116	-0.0194491	0.486558	0.000707679	-0.024593	-0.0992071	0.426676	3.75782e-09	-0.0013208	-0.051941	0.511761	2.90134e-09	-0.0320294	-0.0233246	0.702986	1	1	1	1	1	1	6
1451564_at	poly (ADP-ribose) polymerase family, member 14	Parp14	547253	0.0104581	0.0714181	0.340679	0.400319	2.48809e-09	0.104158	0.410879	0.392153	0.00029458	0.0102754	0.103923	0.708185	0.00554329	-0.0317671	-0.048957	0.492898	1.73635e-07	0.0189784	0.0442633	0.753538	1.46762e-08	-0.0226652	-0.055514	0.747447	1	1	1	1	1	1	6
1416897_at	poly (ADP-ribose) polymerase family, member 9	Parp9	80285	0.0025158	0.0167771	0.191867	0.447846	5.38778e-09	0.0900797	0.310568	0.489692	0.000201827	-0.0683748	0.0351345	0.661606	0.000515591	-0.025104	-0.0538944	0.350063	2.01354e-09	-0.00942299	0.00878584	0.780322	2.09721e-07	-0.00171403	-0.0687162	0.532635	1	1	1	1	1	1	6
1451335_at	placenta-specific 8	Plac8	231507	0.000117245	0.0168696	0.00633149	0.320875	0.000497381	-0.0377801	0.0746167	0.395643	0.00516097	-0.234191	0.107607	0.763544	0.00203666	-0.108587	-0.0717797	0.874518	5.54365e-05	0.00906025	-0.00237003	0.569667	0.0061991	-0.0787769	-0.0265331	0.61143	1	1	1	1	1	1	6
1448632_at	proteasome (prosome, macropain) subunit, beta type 10	Psmb10	19171	0.000584052	0.0169157	0.0454419	0.41861	3.52916e-07	0.0298493	0.137403	0.474436	1.71783e-08	-0.033463	-0.0145346	0.636288	0.000957409	-0.0215719	-0.0504791	0.657657	2.01354e-09	-0.0505776	-0.0315018	1.18993	3.18648e-08	-0.0247094	-0.0793735	0.777441	1	1	1	1	1	1	6
1422962_a_at	proteasome (prosome, macropain) subunit, beta type 8 (large multifunctional peptidase 7)	Psmb8	16913	0.019348	0.0190955	0.0414549	0.266948	1.72064e-06	-0.00311469	-0.047487	0.359527	1.49164e-06	-0.144671	-0.0263754	0.812371	6.24935e-06	-0.0264064	-0.119562	0.826844	2.01354e-09	-0.0365324	-0.0281742	1.43299	1.57269e-07	-0.0626355	-0.0906232	1.05569	1	1	1	1	1	1	6
1450696_at	proteasome (prosome, macropain) subunit, beta type 9 (large multifunctional peptidase 2)	Psmb9	16912	0.00124863	-0.0113352	0.174089	0.453086	6.04053e-07	0.0231253	0.138785	0.43472	1.32102e-06	-0.122538	0.0382901	0.803639	2.42361e-05	-0.0228021	-0.173499	0.856416	2.01354e-09	-0.0317094	-0.0338686	1.22551	2.90134e-09	-0.0789505	-0.0263633	1.25509	1	1	1	1	1	1	6
1417056_at	proteasome (prosome, macropain) 28 subunit, alpha	Psme1	19186	9.00913e-05	-0.0219598	0.0361613	0.338721	3.21049e-06	-0.0189344	-0.0385936	0.244309	4.70537e-07	-0.046847	-0.0348853	0.396201	3.94703e-05	-0.010013	-0.0263375	0.335181	1.70476e-08	0.0085179	-0.00451859	0.464524	0.0112475	-0.0133568	-0.0842938	0.237227	1	1	1	1	1	1	6
1417189_at	proteasome (prosome, macropain) 28 subunit, beta	Psme2	19188	0.000477339	-0.00580589	0.105588	0.292256	2.43823e-08	0.0314241	0.0621675	0.409001	1.7474e-07	-0.0559199	0.0140188	0.492176	1.12665e-05	0.016666	-0.0395743	0.384544	2.01354e-09	0.0190503	-0.0383887	0.606697	4.5685e-09	-0.0155511	-0.0532166	0.515653	1	1	1	1	1	1	6
1418580_at	receptor transporter protein 4	Rtp4	67775	0.000237449	0.0401894	0.219728	0.834847	2.19758e-09	0.00708931	0.376023	0.699007	0.00256784	-0.150957	0.0505193	0.794231	1.86875e-05	-0.0641987	-0.00814571	0.831274	1.40684e-06	-0.00962723	0.016161	0.848536	3.09647e-06	-0.0756627	-0.000370121	0.780967	1	1	1	1	1	1	6
1418131_at	SAM domain and HD domain, 1	Samhd1	56045	0.0379241	-0.0405615	0.0937963	0.364178	2.22351e-05	0.0320536	0.169725	0.414762	4.9554e-06	-0.0144724	0.0272724	0.508628	0.000643022	0.00292714	0.0359915	0.437717	2.02288e-08	0.0116876	-0.00635838	0.502923	6.80523e-08	0.0137885	0.00424843	0.565705	1	1	1	1	1	1	6
1424923_at	serine (or cysteine) peptidase inhibitor, clade A, member 3G	Serpina3g	20715	0.0115384	0.100029	0.742033	0.66231	6.76145e-09	-0.0230398	0.673709	0.783588	0.00724148	-0.0693795	0.430358	1.27085	0.00271551	-0.0810437	0.278226	1.15119	0.0303723	0.0288719	0.305642	0.524255	1.26139e-08	-0.0619036	-0.0454907	1.14942	1	1	1	1	1	1	6
1420915_at	signal transducer and activator of transcription 1	Stat1	20846	0.0166435	0.0455557	0.322472	0.361741	6.76145e-09	-0.0206002	0.304869	0.485745	8.11908e-06	-0.0608418	0.0649537	0.874382	0.000957409	-0.0359848	-0.0517009	0.587914	9.64545e-09	-0.0362122	0.0109522	0.838064	4.5685e-09	0.00822303	-0.0142334	0.898394	1	1	1	1	1	1	6
1440481_at	signal transducer and activator of transcription 1	Stat1	20846	6.588e-05	0.0917515	0.500418	0.284699	0.00610171	0.132211	0.132077	0.17719	3.06358e-05	-0.0271692	0.15878	0.6599	0.000217568	-0.0188308	0.091479	0.395723	9.58543e-05	0.0811657	0.21124	0.477887	0.00127022	-0.00599672	0.0191565	0.243741	1	1	1	1	1	1	6
1450033_a_at	signal transducer and activator of transcription 1	Stat1	20846	0.00219559	0.0285854	0.436272	0.642711	1.72755e-05	0.0591891	0.129226	0.484051	2.60091e-06	-0.0644433	0.109822	1.1954	1.00721e-07	-0.0540949	0.0706607	1.0948	2.01354e-09	-0.00954314	0.0872933	1.38685	2.90134e-09	-0.0652345	-0.062715	1.31885	1	1	1	1	1	1	6
1450034_at	signal transducer and activator of transcription 1	Stat1	20846	0.0435826	0.0532808	0.337298	0.383538	2.43495e-09	0.12788	0.269629	0.557246	3.85765e-05	-0.10578	0.0714416	0.934824	6.95198e-06	-0.0463568	0.0172701	0.807848	2.01354e-09	-0.0164936	0.0767818	1.22346	2.90134e-09	-0.0428505	-0.057204	1.27541	1	1	1	1	1	1	6
1416016_at	transporter 1, ATP-binding cassette, sub-family B (MDR/TAP)	Tap1	21354	0.00370266	0.0381832	0.217487	0.374114	5.71379e-07	0.0642528	0.259694	0.381197	4.9554e-06	-0.0441018	0.129068	0.834657	9.13033e-06	0.00158209	0.0337259	0.50202	5.49688e-08	-0.000310725	0.0732184	0.629373	1.49121e-07	-0.0592739	-0.0191611	0.829804	1	1	1	1	1	1	6
1453913_a_at	transporter 2, ATP-binding cassette, sub-family B (MDR/TAP)	Tap2	21355	0.0101147	-0.0394784	0.0431707	0.304247	0.000242558	-0.0485085	0.00420411	0.263237	1.75097e-08	-0.0319855	0.0300969	0.703823	3.78887e-07	-0.00622492	-0.0546148	0.547319	2.01354e-09	-0.0160799	-0.0118421	0.819843	3.2421e-09	-0.014242	-0.0779402	0.672949	1	1	1	1	1	1	6
1421812_at	TAP binding protein	Tapbp	21356	0.00289289	-0.00839331	0.0138656	0.349145	1.76784e-05	0.000581633	-0.0349684	0.242622	1.98944e-07	-0.00925518	0.00150061	0.489691	0.00178421	-0.0183332	-0.105825	0.485962	2.45296e-09	0.0185692	-0.0116924	0.691669	2.90134e-09	-0.0501737	0.0189283	0.51065	1	1	1	1	1	1	6
1450378_at	TAP binding protein	Tapbp	21356	0.00142084	-0.0191444	-0.0241866	0.281874	0.00463689	-0.00673918	0.112871	0.223792	2.82634e-07	0.0147314	-0.0192138	0.47453	0.000113389	-0.0194482	-0.066588	0.390966	2.35649e-09	0.00260397	0.0149421	0.561343	7.09214e-06	0.0268504	-0.0224567	0.455987	1	1	1	1	1	1	6
1451544_at	TAP binding protein-like	Tapbpl	213233	0.0315948	0.00609397	0.0995443	0.221455	4.35773e-07	0.0986468	0.145544	0.381597	1.29693e-07	-0.0623291	-0.0252019	0.439271	0.00259481	0.0158693	0.0204402	0.248828	1.56095e-08	-0.0403885	-0.00766246	0.582101	2.90134e-09	-0.0651309	-0.0264183	0.731893	1	1	1	1	1	1	6
1459913_at	tumor necrosis factor (ligand) superfamily, member 10	Tnfsf10	22035	0.00517386	0.0796562	0.0827322	0.195845	3.01394e-06	-0.041589	0.0357342	0.32896	0.0257055	-0.0636065	-0.064933	0.236721	0.000286025	-0.0867796	-0.0504599	0.303894	3.61978e-06	-0.0599221	-0.0112766	0.445032	1.09742e-06	-0.071057	-0.073007	0.585679	1	1	1	1	1	1	6
1428346_at	TRAF type zinc finger domain containing 1	Trafd1	231712	0.0058735	0.0718544	0.000966241	0.350281	7.73285e-07	0.0811956	0.122388	0.500109	0.0001205	-0.0240907	-0.00854555	0.382558	0.000403278	0.0204828	-0.0285499	0.306176	3.00996e-06	0.0360822	0.00135562	0.272021	0.0204023	-0.0114196	0.0828542	0.210034	1	1	1	1	1	1	6
1451860_a_at	tripartite motif-containing 30	Trim30	20128	0.0263125	0.0240946	0.124057	0.360666	2.6056e-09	0.0139996	0.26554	0.510391	0.0135203	-0.0671319	0.088538	0.70716	0.00705232	-0.0504336	-0.0759443	0.390006	0.00028711	-0.0236937	-0.0265089	0.29654	4.5685e-09	-0.00881063	-0.0898863	0.536883	1	1	1	1	1	1	6
1419762_at	ubiquitin D	Ubd	24108	0.00391459	0.0160378	0.499346	0.686339	0.0450222	-0.025138	-0.0189885	0.306262	4.92391e-05	-0.0157035	0.223608	1.01669	8.64353e-05	-0.0585878	0.000674328	0.594796	2.01354e-09	0.00100759	0.0142404	1.30249	0.0260081	0.0497698	0.0109355	0.227444	1	1	1	1	1	1	6
1426971_at	ubiquitin-activating enzyme E1-like	Ube1l	74153	4.51793e-05	-0.0193941	-0.0350323	0.404269	8.40909e-05	0.152976	0.000801828	0.26693	1.84661e-08	-0.0488205	0.00531737	0.562998	0.000175732	-0.0511235	-0.13796	0.471837	0.000345052	-0.0224777	-0.0854799	0.341946	2.90134e-09	-0.0241203	-0.0414938	0.616426	1	1	1	1	1	1	6
1426221_at	von Willebrand factor A domain containing 5A	Vwa5a	67776	0.0125814	0.0156376	0.00470046	0.205289	3.21552e-06	0.0352811	-0.0016408	0.304406	1.32102e-06	0.0166593	0.0101542	0.228755	0.00679046	-0.00899602	-0.0671378	0.302046	1.77064e-05	-0.0258273	-0.0541261	0.269154	7.48958e-06	-0.00390122	0.00207431	0.300558	1	1	1	1	1	1	6
1434813_x_at	tryptophanyl-tRNA synthetase	Wars	22375	0.00610106	-0.0752545	0.0350564	0.298622	7.69028e-07	0.0879631	0.242591	0.761665	2.38167e-07	-0.013109	0.0433636	0.828953	0.000554523	-0.0754868	0.12101	0.471294	9.32404e-05	-0.00623902	0.0430212	0.283019	2.90134e-09	0.0053559	0.0633299	0.891228	1	1	1	1	1	1	6
1443698_at	XIAP associated factor 1	Xaf1	327959	4.51793e-05	0.0323184	0.00333447	0.565903	2.19758e-09	0.0115786	0.125415	0.623021	1.32102e-06	0.0774521	-0.00968706	0.678953	0.000367232	-0.00382523	-0.109495	0.765093	2.5418e-09	-0.0152831	0.00346812	0.734707	1.70786e-08	-0.0891753	-0.0555393	0.643131	1	1	1	1	1	1	6
1419604_at	Z-DNA binding protein 1	Zbp1	58203	0.000231106	0.0377552	0.227381	0.789942	3.96181e-08	0.167215	0.202133	1.02479	4.46031e-05	-0.0529091	0.0666944	1.01843	2.7035e-05	-0.0588351	-0.0605266	0.944671	9.67259e-05	0.070687	0.0495944	0.460711	1.35454e-05	-0.0242693	-0.0367479	0.657396	1	1	1	1	1	1	6
1429947_a_at	Z-DNA binding protein 1	Zbp1	58203	0.000217145	0.0389175	0.197929	0.770972	5.40147e-07	0.153245	0.301079	0.909742	2.29602e-07	-0.148399	0.0978556	1.07916	5.83217e-05	0.0105611	0.016939	1.02208	1.41202e-06	-0.0557182	0.0475062	0.65677	5.7305e-06	0.0128965	-0.0702523	0.728213	1	1	1	1	1	1	6
1417346_at	PYD and CARD domain containing	Pycard	66824	0.00432317	-0.0340914	-0.0404147	0.224044	4.37698e-05	0.000357723	0.0401603	0.368278	0.000772065	-0.0606834	0.0363789	0.305451	0.0251342	-0.140615	-0.193311	0.323608	0.00122518	-0.0578747	-0.0778645	0.196775	0.107356	-0.0366868	-0.0532717	0.125537	1	1	1	1	1	0	5
1435397_at	zinc finger and BTB domain containing 44	Zbtb44	235132	0.0484443	-0.0166091	-0.111075	-0.199615	7.82118e-05	-0.0827485	-0.377424	-0.517544	0.00101023	0.0425313	-0.0392056	-0.276901	0.0104922	-0.0467391	-0.0487513	-0.293527	0.0149893	-0.00976875	-0.0161662	-0.198889	0.941515	0.0144331	0.0295176	-0.0929723	1	1	1	1	1	0	5
1424638_at	cyclin-dependent kinase inhibitor 1A (P21)	Cdkn1a	12575	0.00165843	0.0704354	0.487808	0.208842	0.00699474	-0.11546	0.534279	0.196839	0.00184909	0.131588	0.218523	0.277356	0.0163037	0.25266	0.271309	0.196502	0.238881	-0.000950041	0.205369	0.14611	0.00618782	0.172009	0.1287	0.35308	1	1	1	1	0	1	5
1423233_at	CCAAT/enhancer binding protein (C/EBP), delta	Cebpd	12609	0.04556	0.0616813	0.421962	0.254599	3.73306e-05	0.154709	0.229719	-0.0498335	0.000363827	-0.0179006	0.327477	0.489124	0.0364767	0.00146455	0.220384	0.361939	0.150586	-0.0354087	0.284011	0.0839281	0.0312103	0.000809393	0.203447	0.254033	1	1	1	1	0	1	5
1452178_at	similar to Plec1 protein /// plectin 1	LOC671535	18810	0.0102618	-0.00620624	0.0372538	0.322485	3.09769e-08	0.0766278	0.111014	0.341649	3.92771e-05	-0.0114345	0.00173057	0.470182	0.0108896	-0.0212682	0.0288201	0.193327	0.097076	-0.0108028	-0.016942	0.270775	8.76273e-08	-0.000190214	-0.0907899	0.487114	1	1	1	1	0	1	5
1428942_at	metallothionein 2	Mt2	17750	0.04834	-0.0423744	0.0563439	0.450303	5.24197e-09	0.0519611	1.09278	0.369064	2.56642e-05	0.0219145	0.252062	0.55593	0.00235489	-0.145669	-0.0096179	0.773017	0.0935864	-0.00254204	0.0537644	0.0847868	0.0128968	-0.0251912	-0.0243967	0.208358	1	1	1	1	0	1	5
1434139_at	poly (ADP-ribose) polymerase family, member 11	Parp11	101187	0.0170084	0.0549195	0.0923048	0.209353	1.16588e-07	0.0645353	-0.0252539	0.39293	0.00017306	0.0370818	0.0538899	0.324303	0.0176966	0.0147396	-0.0852844	0.222147	0.00506978	-0.00555325	-0.0620938	0.149594	0.00137714	-0.0132933	0.0186189	0.181938	1	1	1	1	0	1	5
1425106_a_at	tryptophanyl-tRNA synthetase	Wars	22375	0.0112847	-0.0435358	0.0532283	0.228546	1.78129e-05	0.044006	0.159765	0.567716	1.71783e-08	0.00573829	0.0551243	0.838722	0.0151516	-0.00745609	0.116304	0.234413	0.00131645	-0.007546	0.0152797	0.164641	3.2421e-09	0.0043383	-0.0218797	0.685313	1	1	1	1	0	1	5
1425405_a_at	adenosine deaminase, RNA-specific	Adar	56417	0.0428526	0.0128737	0.0673171	0.226636	1.02719e-08	0.0498503	0.0684099	0.324654	0.00405874	-0.0789911	-0.00839098	0.340225	0.368373	-0.00314975	-0.0537283	0.206579	0.00307888	0.0276138	0.0236043	0.264173	0.00894696	0.0347126	-0.021272	0.278669	1	1	1	0	1	1	5
1437176_at	expressed sequence AI451557	AI451557	102084	0.00409085	0.0139259	0.269876	0.343236	4.45322e-05	0.0479874	0.152089	0.330627	1.49778e-05	-0.0588554	0.138163	0.826642	0.075434	-0.0930328	-0.108012	0.293182	2.01354e-09	0.00941792	-0.000470924	0.547241	4.13629e-07	-0.0369766	-0.025518	0.670448	1	1	1	0	1	1	5
1452428_a_at	beta-2 microglobulin	B2m	12010	0.0159283	-0.00147643	0.0283537	0.218744	0.000776619	0.085122	0.153391	0.214723	0.000126111	-0.067511	-0.0715312	0.534076	0.547795	-0.0148651	-0.0349156	0.0642134	0.000905398	-0.00209198	-0.186661	0.761049	0.0123148	-0.0526923	-0.19234	0.825769	1	1	1	0	1	1	5
1417009_at	complement component 1, r subcomponent	C1r	50909	0.0340049	0.0268946	-0.00936833	0.196174	0.000185781	0.0725776	0.168465	0.566761	1.28445e-06	0.00313076	0.0624431	0.47934	0.550425	-0.0150448	-0.00192492	0.0527819	3.78676e-09	-0.00200545	-0.012237	0.543654	0.000123319	-0.0314166	-0.0924664	0.407658	1	1	1	0	1	1	5
1419282_at	chemokine (C-C motif) ligand 12 /// similar to monocyte chemoattractant protein-5	Ccl12	100048556	0.00204351	0.0230394	0.680046	0.609754	6.31944e-09	-0.00824002	0.903572	1.2732	0.000803121	0.217487	0.49741	0.663608	0.708045	-0.0440792	0.13425	0.212622	0.00107101	0.0493772	0.18874	0.461036	0.0209052	-0.114998	0.0770346	0.563978	1	1	1	0	1	1	5
1422095_a_at	cytidine monophosphate (UMP-CMP) kinase 2, mitochondrial	Cmpk2	22169	0.0261366	-0.0740626	-0.0195247	0.23759	6.6311e-05	-0.0624498	0.0914389	0.555574	0.0484753	-0.0610293	-0.0363456	0.277671	0.121557	-0.000768316	0.0396506	0.354532	0.0205444	0.0208576	-0.0478382	0.216342	0.0290003	-0.0295993	-0.0505443	0.292215	1	1	1	0	1	1	5
1438868_at	DNA segment, Chr 14, ERATO Doi 668, expressed	D14Ertd668e	219132	0.0106708	0.0045174	0.069335	0.337617	2.6056e-09	0.0501127	0.142648	0.705783	8.58183e-08	-0.0190912	0.0175451	0.670937	0.0582767	0.109977	0.114615	0.382402	0.019598	0.0058886	0.0763519	0.197975	1.27855e-06	-0.0339349	-0.00100293	0.494809	1	1	1	0	1	1	5
1435208_at	deltex 3-like (Drosophila)	Dtx3l	209200	0.00278072	-0.0203144	0.205573	0.377506	2.24905e-07	0.0542806	0.158042	0.409172	0.000844517	-0.00854693	0.0201252	0.562964	0.0574956	-0.0584107	-0.0348267	0.302456	1.27878e-08	-0.0125403	0.0111278	0.544775	2.41623e-06	-0.00589641	-0.0576231	0.493728	1	1	1	0	1	1	5
1417876_at	Fc receptor, IgG, high affinity I	Fcgr1	14129	0.00225162	-0.0183318	0.023481	0.335089	4.46686e-06	0.288955	0.305594	0.881032	0.00298803	-0.0500253	0.120336	0.486562	0.452134	-0.0951853	-0.0736745	0.178527	0.000245112	0.0270528	0.0045005	0.259787	1.02052e-05	-0.0164866	-0.00601192	0.378464	1	1	1	0	1	1	5
1424067_at	intercellular adhesion molecule 1	Icam1	15894	0.00212188	0.142922	0.535053	0.0393183	4.04102e-08	0.246087	0.812419	0.310849	0.00274585	0.0879165	0.0996029	0.262124	0.459455	-0.090869	0.221479	0.353634	0.00453761	-0.0404759	0.205487	0.244212	0.0323807	-0.0760094	0.0346607	0.279268	1	1	1	0	1	1	5
1424617_at	interferon-induced protein 35	Ifi35	70110	0.00237973	0.00831399	0.0607515	0.297598	3.98276e-08	0.0101291	0.23421	0.51897	1.54444e-06	-0.0585794	0.00876812	0.403474	0.0550552	0.0213094	0.00568523	0.172291	1.77881e-05	-0.0379055	-0.0337582	0.409802	4.46079e-06	-0.0133777	-0.0269692	0.395103	1	1	1	0	1	1	5
1421217_a_at	lectin, galactose binding, soluble 9	Lgals9	16859	1.72054e-05	0.00956897	-0.0105661	0.637823	1.05107e-07	-0.0180102	0.0172654	0.356267	0.00127952	-0.0676468	0.0235861	0.440778	0.677749	0.10555	-0.0482828	0.187068	0.000146557	0.00644061	-0.0130471	0.344718	2.24221e-06	-0.0323572	-0.0102697	0.478829	1	1	1	0	1	1	5
1419598_at	membrane-spanning 4-domains, subfamily A, member 6D	Ms4a6d	68774	0.000986418	-0.0424681	0.256841	0.737519	1.23051e-06	0.186044	0.287041	0.78224	0.00125132	-0.0500894	0.269335	0.597868	0.360706	-0.0272593	-0.0287483	0.262687	0.0317957	0.0690233	-0.0313184	0.349379	0.0185342	0.0108403	0.0509561	0.377756	1	1	1	0	1	1	5
1424339_at	2'-5' oligoadenylate synthetase-like 1	Oasl1	231655	0.000109737	-0.030615	0.0403542	0.443325	2.19758e-09	-0.0143201	0.0242967	0.810624	0.00363569	-0.0363581	0.061167	0.444375	0.292049	-0.0260736	0.0317119	0.244721	1.18302e-05	-0.0603317	0.0630827	0.321498	0.000258011	-0.0107929	-0.0644588	0.309253	1	1	1	0	1	1	5
1422511_a_at	opioid growth factor receptor	Ogfr	72075	0.00477568	-0.0159031	0.0259635	0.229688	1.93596e-06	-0.0630359	0.184987	0.259717	4.46031e-05	-0.0336582	0.00225381	0.32688	0.513206	-0.0514977	0.0137014	0.140111	2.5418e-09	-0.0109538	0.0243293	0.22702	0.000170315	-0.0281502	-0.0659121	0.213378	1	1	1	0	1	1	5
1431055_a_at	sorting nexin 10	Snx10	71982	0.032914	-0.0249993	0.0910181	0.274189	7.08121e-07	0.138669	0.312189	0.350087	9.75846e-05	0.00678044	0.0854432	0.453087	0.179438	-0.0640035	0.00115998	0.310928	0.00017967	-0.00700893	0.0179746	0.296098	0.000924646	0.0260714	-0.0487099	0.260737	1	1	1	0	1	1	5
1421911_at	signal transducer and activator of transcription 2	Stat2	20847	0.0212882	0.0486095	0.109495	0.287857	1.54455e-07	0.0777616	0.306151	0.467901	0.000681079	-0.0490183	0.0471533	0.442321	0.0842081	0.0310231	-0.0540679	0.189152	0.000838006	0.0788656	-0.0116783	0.359359	9.34374e-07	-0.0314732	0.00602545	0.34255	1	1	1	0	1	1	5
1450403_at	signal transducer and activator of transcription 2	Stat2	20847	0.0195358	0.0102657	0.158033	0.269536	4.24911e-06	-0.0139537	0.22074	0.427737	2.69993e-05	-0.0186115	0.10266	0.562764	0.102174	0.0200805	-0.0162817	0.22376	1.73635e-07	-0.0230529	0.0235932	0.403912	9.83779e-06	0.00368767	0.0317008	0.476061	1	1	1	0	1	1	5
1451006_at	xanthine dehydrogenase	Xdh	22436	0.0395699	0.0330051	0.00936348	0.448902	0.000811301	0.0849539	0.252837	0.43494	0.000185266	-0.0332688	0.0155258	0.564719	0.160144	0.0323079	-0.145445	0.345484	4.8558e-06	-0.0285091	-0.0189146	0.508759	0.000764519	-0.053091	0.00310993	0.643985	1	1	1	0	1	1	5
1426970_a_at	RIKEN cDNA D330022A01 gene /// ubiquitin-activating enzyme E1-like	D330022A01Rik	320169	3.0585e-05	0.00256646	-0.0286942	0.365354	0.118665	0.226121	0.0725298	0.122945	9.42835e-08	-0.0439054	-0.0559172	0.438712	1.38054e-05	-0.0685563	-0.0427944	0.62008	7.64391e-05	-0.00219568	-0.0411063	0.315532	2.90134e-09	-0.0429562	-0.0300222	0.651911	1	0	1	1	1	1	5
1418204_s_at	allograft inflammatory factor 1	Aif1	11629	0.103616	-0.033648	-0.0587282	0.194101	0.00139612	0.111677	-0.0415562	0.730085	1.4129e-06	-0.022727	0.118572	0.534452	0.015765	-0.156565	-0.109767	0.539752	4.66887e-05	-0.0291711	-0.128408	0.351161	1.42802e-06	-0.0306432	-0.0185947	0.419561	0	1	1	1	1	1	5
1425394_at	cDNA sequence BC023105	BC023105	667597	0.0564668	-0.0473271	0.211266	0.276013	3.66926e-05	0.139222	0.348474	0.21414	2.42206e-06	0.0548127	0.083865	0.891689	4.56418e-08	-0.0157021	0.055963	1.68969	2.01354e-09	0.0250345	0.147728	1.2949	2.90134e-09	0.0217952	-0.107701	2.11252	0	1	1	1	1	1	5
1449297_at	caspase 12 /// hypothetical protein LOC100044205	Casp12	100044205	0.531639	0.013754	-0.0237395	0.113505	0.0186227	0.189874	0.0726157	0.26534	0.00607751	-0.0889371	-0.0235463	0.199619	0.00995471	0.0193015	-0.0742018	0.199998	0.00188273	0.0199768	-0.024938	0.205193	0.00823178	-0.101768	-0.00369409	0.38984	0	1	1	1	1	1	5
1436562_at	DEAD (Asp-Glu-Ala-Asp) box polypeptide 58	Ddx58	230073	0.0878407	-0.0328783	0.0316002	0.168148	1.54336e-05	0.082629	0.0309209	0.362971	0.00108236	-0.0148203	-0.017016	0.286654	0.00313386	-0.0822569	-0.0364724	0.267968	0.000682125	0.0731462	-0.0632429	0.36513	0.000200916	-0.0298169	-0.0134634	0.233483	0	1	1	1	1	1	5
1422527_at	histocompatibility 2, class II, locus DMa	H2-DMa	14998	0.886911	-0.016335	-0.0300501	-0.0701137	0.0165348	0.0711415	-0.00256199	0.34762	0.000359633	-0.0290013	0.0276114	0.366308	0.00569157	0.0120221	-0.0774219	0.293705	3.20333e-09	-0.0343307	-0.065627	0.771232	0.00125999	-0.0264384	0.0162776	0.353745	0	1	1	1	1	1	5
1418638_at	histocompatibility 2, class II, locus Mb1	H2-DMb1	14999	0.261634	-0.0590256	-0.0233096	-0.189145	0.014273	0.0797899	-1.0924e-05	0.225416	0.000115062	-0.0760503	-0.0319414	0.32521	0.0169011	-0.0876824	-0.116232	0.294939	5.48912e-08	-0.0480842	-0.1127	0.880648	0.0116726	-0.000288939	-0.0233633	0.285024	0	1	1	1	1	1	5
1422160_at	histocompatibility 2, T region locus 24	H2-T24	15042	0.078997	-0.0215309	0.0101946	0.413847	0.000426132	0.142435	0.0618222	0.454957	9.99289e-06	-0.0845013	-0.0156798	0.557354	0.011432	-0.0572295	-0.0781035	0.242402	5.34077e-05	0.0300913	0.00821897	0.258994	1.32154e-07	-0.0103174	-0.0669757	0.423788	0	1	1	1	1	1	5
1426278_at	interferon, alpha-inducible protein 27	Ifi27	76933	0.587947	-0.0202267	-0.0108188	0.268705	3.24494e-05	-0.0208967	-0.0897383	0.387351	0.0132618	-0.16001	0.0117606	0.443691	0.0258373	-0.068049	-0.137079	0.494903	0.0216701	0.00325305	-0.0351038	0.448409	0.0180524	-0.0934942	-0.116849	0.585217	0	1	1	1	1	1	5
1459151_x_at	interferon-induced protein 35	Ifi35	70110	0.0606944	-0.0281455	0.0229721	0.329083	2.48809e-09	0.0244593	0.160809	0.422229	1.68181e-05	-0.0791085	-0.0167187	0.355993	0.00038137	-0.0245442	0.0390398	0.252968	3.75782e-09	-0.0136927	0.0122401	0.362374	1.32154e-07	-0.0637616	-0.0608172	0.40992	0	1	1	1	1	1	5
1448940_at	similar to Tripartite motif protein 21 /// tripartite motif-containing 21	LOC100045519	100045519	0.144431	0.017838	0.162152	0.168163	0.000338842	0.0691363	0.162263	0.300926	0.000402186	0.0748123	-0.0142421	0.37452	0.00342705	-0.00175674	0.025593	0.30292	1.35374e-05	0.00334869	0.0259659	0.351774	2.36154e-06	-0.0727678	0.00126729	0.479174	0	1	1	1	1	1	5
1456103_at	promyelocytic leukemia	Pml	18854	0.623336	0.0104455	0.0878672	0.0237161	6.57812e-06	-0.018186	0.135345	0.341876	0.0167602	-0.0971476	0.06489	0.258629	0.00520998	-0.0219534	-0.0573593	0.198373	0.00188273	-0.0253635	-0.015652	0.226144	0.0103068	-0.0212469	-0.00594425	0.217773	0	1	1	1	1	1	5
1434438_at	SAM domain and HD domain, 1	Samhd1	56045	0.0995331	0.00539083	0.0794505	0.345799	1.6774e-06	0.0844891	0.0860531	0.412455	0.000342298	-0.0698396	0.00253384	0.478812	0.00691198	0.00681453	-0.0659211	0.344987	1.1236e-05	0.00813508	-0.00304564	0.266144	2.90134e-09	0.0138147	-0.0346643	0.704857	0	1	1	1	1	1	5
1439680_at	tumor necrosis factor (ligand) superfamily, member 10	Tnfsf10	22035	0.0394919	-0.0515355	0.0626061	0.0934885	0.000617645	0.0251622	-0.0634384	0.294796	0.0234239	-0.0333492	-0.176562	0.242142	0.0113416	-0.10804	-0.082178	0.368612	3.11153e-05	-0.0122595	0.00524817	0.426464	0.000626362	-0.107744	-0.013393	0.532401	0	1	1	1	1	1	5
1417961_a_at	tripartite motif-containing 30	Trim30	20128	0.0823401	0.05468	0.154158	0.346004	1.35477e-08	0.0625446	0.25921	0.487213	0.0174128	-0.163483	0.081603	0.719099	0.00720908	-0.105549	-0.0766291	0.430447	0.00917483	-0.00327875	0.003088	0.255296	1.07272e-06	0.0346992	0.0280053	0.477551	0	1	1	1	1	1	5
1450488_at	chemokine (C-C motif) ligand 24	Ccl24	56221	0.000104752	0.0127883	-0.00450581	0.810142	0.00544756	0.0261076	0.294768	-0.318392	4.71205e-05	0.0393796	0.0983016	0.80129	0.00049758	-0.071415	0.0838708	0.572487	0.961521	0.000193342	0.0113902	-0.00717167	0.712317	0.085811	0.0539103	-0.167414	1	1	1	1	0	0	4
1428767_at	gasdermin D	Gsdmd	69146	0.00746476	-0.0477961	-0.0269164	0.225569	0.00168446	0.0260661	0.0537279	0.196253	0.00111971	-0.0125116	0.0346373	0.349636	0.0332765	0.030838	-0.114047	0.348236	0.088139	-0.0906072	-0.00320952	0.179342	0.138723	-0.0100956	-0.0461669	0.1217	1	1	1	1	0	0	4
1435490_at	hexokinase 3	Hk3	212032	0.0059833	0.0265946	-0.0519427	0.411548	8.04143e-07	0.0913464	0.151489	0.583929	0.019286	-0.0792487	0.0444738	0.336619	0.037244	0.0587029	0.0773206	0.383821	0.285395	0.0275547	0.0137429	0.0833698	0.47779	-0.037959	-0.0324148	0.115804	1	1	1	1	0	0	4
1442798_x_at	hexokinase 3	Hk3	212032	0.0104581	0.055664	-0.0118113	0.400615	1.29331e-05	0.0194868	0.0914559	0.593957	0.00994254	-0.081305	0.114865	0.616664	0.0254937	-0.0219685	0.100823	0.446873	0.626276	-0.115574	0.0472849	0.134299	0.273598	-0.00679011	-0.0786237	0.129275	1	1	1	1	0	0	4
1424254_at	interferon induced transmembrane protein 1	Ifitm1	68713	0.0197277	0.00914683	0.0879861	0.530734	0.012185	0.0880153	0.0357883	0.494906	0.00618724	-0.0279382	0.0733205	0.409267	0.0373474	-0.0604928	0.144563	0.347986	0.250731	0.0585966	-0.0238065	0.214633	0.375702	-0.0279476	0.0224492	0.0233907	1	1	1	1	0	0	4
1453299_a_at	similar to purine nucleoside phosphorylase /// purine-nucleoside phosphorylase 1 /// purine-nucleoside phosphorylase 2	LOC100045567	100045567	0.00248885	-0.00411103	0.0563344	0.293029	1.02719e-08	0.122307	0.378621	0.796395	2.257e-05	-0.0267367	0.107126	0.329994	0.0383329	0.0164391	0.0532291	0.203941	0.587092	0.0427923	0.0554092	0.0569166	0.0653508	0.0026741	0.0412581	0.294988	1	1	1	1	0	0	4
1422557_s_at	metallothionein 1	Mt1	17748	0.0137467	0.0373515	0.0665739	0.41538	6.1122e-06	0.00074714	0.402651	-0.202558	2.33089e-05	0.0668334	0.391093	0.342507	0.00503448	-0.152154	-0.0476407	0.659064	0.0247363	0.0214163	0.0117129	-0.0119836	0.121083	-0.033974	0.0319082	0.169007	1	1	1	1	0	0	4
1420697_at	solute carrier family 15, member 3	Slc15a3	65221	0.0204281	0.0809753	0.257361	0.291171	8.63071e-05	0.113485	0.464232	0.331575	6.85259e-06	0.0277009	0.149941	0.396632	0.0136171	-0.0478888	0.0353872	0.30381	0.167159	-0.0107337	0.0429704	0.259106	0.0202355	-0.00850212	-0.0462669	0.23672	1	1	1	1	0	0	4
1448562_at	uridine phosphorylase 1	Upp1	22271	0.0169483	0.00886197	0.09611	0.560678	1.88086e-07	0.25544	0.456796	1.19995	0.000429731	-0.0491163	0.0996817	0.532236	0.0292509	-0.0499946	-0.00736097	0.199222	0.00506978	-0.0650425	0.0553974	0.132326	0.274971	-0.0119206	-0.0223371	0.100713	1	1	1	1	0	0	4
1447285_at	---	---	---	0.00185387	0.0417698	0.404635	0.368488	0.000101464	0.0810815	0.423008	0.367424	0.000752789	-0.11819	0.191517	0.778271	0.190388	-0.0671542	0.129311	0.336305	0.00243261	0.0538825	0.117861	0.282435	0.201515	-0.0379007	0.0368518	0.215443	1	1	1	0	1	0	4
1457035_at	expressed sequence AI607873	AI607873	226691	0.0233022	-0.0120005	0.268159	0.255437	1.36595e-05	0.0284909	0.463941	0.364686	0.0317878	-0.0782144	0.251428	0.412834	0.568569	-0.103849	-0.0479688	0.26326	0.0126768	0.0714179	0.0350718	0.231274	0.235894	0.0306715	0.0680344	0.254118	1	1	1	0	1	0	4
1449227_at	cholesterol 25-hydroxylase	Ch25h	12642	0.000645447	0.228083	0.361441	-0.0518165	0.000277263	-0.0391731	0.546593	0.349711	0.00137976	0.0541095	0.283287	0.577917	0.928259	0.0429977	0.047997	0.0392412	0.0142228	0.0279581	0.227586	0.292036	0.0973058	-9.84019e-05	0.00472692	0.196987	1	1	1	0	1	0	4
1420768_a_at	DEXH (Asp-Glu-X-His) box polypeptide 58	Dhx58	80861	0.00193662	-0.0460431	0.010241	0.352111	0.0292644	-0.0330517	-0.0565101	0.28391	0.0395814	0.00388293	0.0586207	0.342093	0.239261	0.0925706	0.0345893	0.248667	0.0447885	-0.0369242	0.0190861	0.273949	0.18278	0.0549012	0.0506534	0.151805	1	1	1	0	1	0	4
1421854_at	fibrinogen-like protein 2	Fgl2	14190	0.0204281	-0.0334072	-0.0243785	0.3426	4.16556e-07	-0.0116892	0.186873	0.782126	0.00449335	-0.0874586	0.0687166	0.459725	0.0965389	-0.0491593	-0.0619096	0.308019	0.0147781	0.00474611	0.0614542	0.23861	0.49691	-0.0571664	0.0948919	0.109449	1	1	1	0	1	0	4
1448618_at	major vault protein	Mvp	78388	0.00645627	0.0353411	0.028141	0.206287	9.8566e-05	0.0721407	0.25162	0.320001	0.00876853	-0.000122822	0.0233414	0.211423	0.151175	0.0259063	0.0410107	0.174436	0.000154405	0.00754866	-0.0183301	0.187109	0.522652	0.00329088	0.00476634	0.0795374	1	1	1	0	1	0	4
1416939_at	pyrophosphatase (inorganic) 1	Ppa1	67895	0.0001674	0.0209826	0.0879717	0.43425	6.34095e-09	-0.0294329	0.260964	0.468351	2.6922e-05	0.05499	0.0958298	0.295373	0.323178	0.0285868	-0.00852461	0.19001	0.000124226	-0.00186905	-0.0343971	0.319017	0.000337806	0.0211606	-0.0612172	0.169444	1	1	1	0	1	0	4
1449143_at	receptor transporter protein 4	Rtp4	67775	0.0292103	0.0448186	0.146656	0.369125	0.00135637	0.108408	0.250432	0.250971	0.00968837	-0.0959334	-0.00394377	0.330926	0.416142	0.0672797	0.0073488	0.243658	0.00717924	0.0494487	0.073853	0.231365	0.0967112	-0.0405794	0.0556081	0.277579	1	1	1	0	1	0	4
1425294_at	SLAM family member 8	Slamf8	74748	0.0248588	0.0173392	0.205347	0.340258	7.97175e-07	0.0507456	0.296674	0.721103	0.000203854	-0.103719	0.0641768	0.61582	0.34312	-0.0753195	0.0248892	0.291945	0.0147801	-0.0275825	-0.0123182	0.186087	0.394716	-0.0095781	0.0104189	0.214603	1	1	1	0	1	0	4
1460227_at	tissue inhibitor of metalloproteinase 1	Timp1	21857	0.000767492	-0.034239	0.0709371	0.537579	0.000440054	0.0588599	0.227637	0.229248	6.75084e-05	0.0401049	0.204884	0.847956	0.362977	-0.0809264	-0.0583186	0.267751	0.0270591	-0.0634105	0.0652156	0.257889	0.87695	0.0285154	-0.0170513	0.117957	1	1	1	0	1	0	4
1430005_a_at	basic leucine zipper transcription factor, ATF-like 2	Batf2	74481	0.0432974	0.0646849	0.340328	0.342344	2.19758e-09	0.0923228	0.832597	0.918866	0.000972898	-0.0729339	0.0925422	0.902923	0.447845	-0.0523634	0.00472316	0.215749	0.250564	0.0522897	0.109171	0.245934	4.14455e-05	-0.0766305	-0.0353243	0.671971	1	1	1	0	0	1	4
1421228_at	chemokine (C-C motif) ligand 7	Ccl7	20306	0.0308069	0.102426	0.320185	0.203942	2.3251e-06	0.0328395	0.479203	0.689442	4.9554e-06	0.0335137	0.574568	1.01987	0.632505	0.00437211	0.128408	0.0891021	0.868885	-0.0269848	0.0116373	0.0427715	0.00585859	-0.0461362	0.0593334	0.33814	1	1	1	0	0	1	4
1419684_at	chemokine (C-C motif) ligand 8	Ccl8	20307	0.00244568	0.0545992	0.0662089	0.566726	0.0299658	-0.00928115	0.018371	0.331733	1.01275e-07	0.065582	0.0792212	0.672614	0.691657	-0.0198514	0.0802045	0.0988013	0.666403	0.00230862	-0.0157531	0.0890389	0.00893564	-0.0245361	-0.158188	0.667759	1	1	1	0	0	1	4
1417314_at	complement factor B	Cfb	14962	0.00238414	-0.020846	0.0769181	0.505212	4.58813e-05	0.231092	0.462885	0.930046	1.71223e-06	0.0288938	0.0951598	0.685172	0.615352	-0.068776	-0.102298	0.156423	0.872381	0.0075906	0.019278	0.0375502	0.00677809	-0.00566767	-0.0801091	0.512158	1	1	1	0	0	1	4
1449317_at	CASP8 and FADD-like apoptosis regulator /// CASP8 and FADD-like apoptosis regulator pseudogene	Cflar	100040853	0.0281393	0.0304042	0.203831	0.180045	4.65368e-05	0.121765	0.291191	0.123307	0.00548571	-0.0216653	0.08547	0.203224	0.777471	0.021731	0.0938897	0.10534	0.036283	-0.0384456	0.0431709	0.0384934	0.000534123	0.0112298	-0.00140522	0.253292	1	1	1	0	0	1	4
1451777_at	DEAD (Asp-Glu-Ala-Asp) box polypeptide 60	Ddx60	234311	0.00413256	-0.032426	0.00314391	0.458389	2.39738e-08	0.00368579	-0.120422	0.526737	0.00853593	-0.0496572	0.0511239	0.359354	0.0965389	-0.0259259	-0.0682143	0.236134	0.0508881	0.0109894	-0.0093946	0.258924	0.0011944	-0.0378659	0.030453	0.277104	1	1	1	0	0	1	4
1416505_at	nuclear receptor subfamily 4, group A, member 1	Nr4a1	15370	0.00838371	0.409982	0.528643	-0.0575833	3.42354e-05	-0.167662	-0.451012	-0.689769	0.0423885	-0.256681	0.339224	-0.002515	0.486733	0.0215854	0.201048	0.0867171	0.543311	-0.226222	0.162059	-0.0392201	0.0370471	-0.00779919	0.318183	-0.0626898	1	1	1	0	0	1	4
1425065_at	2'-5' oligoadenylate synthetase 2	Oas2	246728	0.0108988	0.0208493	0.0555138	0.534111	1.92939e-06	0.108805	0.236551	0.422877	0.00386013	-0.0188986	0.0837405	0.543503	0.465594	0.100172	0.0300582	0.205992	0.367566	-0.0701692	-0.00892284	0.0658551	0.000478349	-0.0354531	0.0219659	0.420177	1	1	1	0	0	1	4
1422512_a_at	opioid growth factor receptor	Ogfr	72075	0.00269219	0.0392646	0.0388725	0.254567	0.000194426	-0.0141206	0.143113	0.22235	4.57352e-05	0.0346941	0.0447061	0.232566	0.329454	-0.051552	0.0303603	0.140137	0.108549	0.0142781	0.0331185	0.146317	2.30984e-05	-0.0102269	0.0773825	0.265585	1	1	1	0	0	1	4
1422601_at	serine (or cysteine) peptidase inhibitor, clade B, member 9	Serpinb9	20723	0.0302338	0.0104634	0.283888	0.195539	0.00200567	-0.102645	0.0663209	0.37352	0.000325196	-0.0272899	-0.0185612	0.285977	0.0978099	-0.0158127	-0.0901398	0.193558	0.0698378	-0.00897666	-0.0249874	0.318084	1.32052e-08	-0.0156813	0.00118363	0.440196	1	1	1	0	0	1	4
1426587_a_at	signal transducer and activator of transcription 3	Stat3	20848	0.0101584	0.0605188	0.246046	0.139943	3.25882e-07	0.0549925	0.250139	0.0914716	0.00209301	-0.0385353	0.0604548	0.231341	0.403206	-0.0304907	-0.0314045	0.219019	0.054142	-0.0220281	0.0946502	0.266375	0.0227876	-0.00739595	0.00131114	0.181421	1	1	1	0	0	1	4
1437317_at	ubiquitin-activating enzyme E1-like	Ube1l	74153	0.0122534	-0.093409	-0.0355652	0.325426	0.00252094	0.187718	0.115912	0.221927	0.00203222	-0.0295841	0.0361978	0.305471	0.736137	0.0204066	0.0120859	0.0267903	0.618128	0.0421615	-0.0498967	0.0725906	0.00138608	0.0355572	-0.0334099	0.341342	1	1	1	0	0	1	4
1448061_at	macrophage scavenger receptor 1	Msr1	20288	0.0401519	0.0508894	0.256249	0.224426	0.000942414	0.00168936	0.352638	0.299065	0.0617242	-0.0245887	0.205732	0.338497	0.0364767	-0.0504206	-0.00559538	0.384221	0.281605	0.0426929	0.0222953	0.10487	0.0029183	-0.0375307	0.0348453	0.223063	1	1	0	1	0	1	4
1455318_at	T-cell immunoglobulin and mucin domain containing 4	Timd4	276891	0.00150227	-0.0112735	-0.0479718	-0.566746	0.00316096	0.0634635	0.435333	0.354309	0.0804678	0.00351588	0.194704	0.141839	0.0330377	-0.0370868	-0.0243269	0.214244	0.851671	-0.0768592	-0.0574307	0.0540127	0.00385742	0.0221552	0.0604473	0.261804	1	1	0	1	0	1	4
1426112_a_at	CD72 antigen	Cd72	12517	0.0239334	-0.000621844	0.00467286	-0.407833	0.000823974	-0.0596497	-0.173018	-0.335176	0.592479	-0.0223041	-0.0265164	0.0412303	0.505015	-0.0851108	-0.0967311	0.15544	0.0084746	-0.0217581	-0.0237433	0.219659	0.00773812	-0.0396923	0.0157461	0.239003	1	1	0	0	1	1	4
1416382_at	cathepsin C	Ctsc	13032	0.0144934	-0.023966	0.0517458	0.29919	0.000814132	0.0427888	0.057022	0.487884	0.0715339	0.0159512	-0.00574085	0.128032	0.200928	-0.140493	-0.271251	0.549955	0.0204552	0.0278193	-0.0550484	0.32306	0.000436796	-0.0248399	-0.0828277	0.31456	1	1	0	0	1	1	4
1460603_at	sterile alpha motif domain containing 9-like	Samd9l	209086	0.0158078	0.0373399	0.0951852	0.212045	2.19758e-09	-0.037711	0.0199038	0.149057	0.00119038	-0.0285979	0.00772653	0.384146	0.00710498	-0.056081	-0.0171336	0.377536	0.429343	0.00317429	-0.00270633	0.0376412	0.00413812	-0.0483852	-0.0342346	0.287084	1	0	1	1	0	1	4
1418021_at	complement component 4B (Childo blood group)	C4b	12268	0.034219	-0.0211182	0.0278258	0.26877	0.0520853	0.021294	0.091504	-0.120589	1.65796e-05	0.0127324	0.0164288	0.314167	0.702378	-0.0777981	-0.0629732	0.165361	5.6482e-06	-0.00523697	-0.0607966	0.754562	0.024952	-0.0617568	0.0106297	0.414646	1	0	1	0	1	1	4
1434068_s_at	expressed sequence AI662270	AI662270	103814	0.246509	-0.0118466	0.0344361	0.0625454	0.000320148	0.00592028	0.0447452	0.177923	0.0367078	-0.0985013	0.0935445	0.283292	0.0095485	-0.088708	-0.0161967	0.34885	0.000625584	-0.0181076	0.000312286	0.19094	0.0679984	-0.0570646	-0.0408377	0.149729	0	1	1	1	1	0	4
1417219_s_at	predicted gene, ENSMUSG00000050347 /// thymosin, beta 10	ENSMUSG00000050347	100043712	0.844389	-0.0313445	-0.0207851	-0.0643098	0.00811289	-0.0176713	-0.234685	-0.0353968	0.000531421	-0.100592	-0.0717088	0.177439	0.00050024	-0.0236646	0.00615921	0.474841	3.11865e-05	0.0276729	-0.0609544	0.525909	0.290887	0.00192576	0.0262921	0.206586	0	1	1	1	1	0	4
1445597_s_at	HRAS like suppressor 3	Hrasls3	225845	0.109118	-0.0146107	-0.0371042	0.0961831	0.00245159	0.117711	0.0664582	0.311066	1.62016e-06	0.012619	-0.0301879	0.380433	0.026358	-0.016397	-0.0798546	0.265474	2.01354e-09	-0.00428499	-0.0483839	0.482105	0.25582	0.000225269	-0.0329118	0.108242	0	1	1	1	1	0	4
1451611_at	HRAS like suppressor 3	Hrasls3	225845	0.186035	0.0125238	0.000611463	0.0611742	0.00861454	0.111294	0.0622264	0.298669	2.87533e-06	-0.0915555	0.00813795	0.338301	0.00329786	-0.0266455	-0.0495843	0.336231	1.35374e-05	0.0493851	0.0222164	0.407628	0.160884	0.00229122	0.0129882	0.101485	0	1	1	1	1	0	4
1460334_at	drebrin-like	Dbnl	13169	0.242182	-0.0173997	0.0005529	0.0894506	0.00722592	0.010062	0.0193741	0.196425	0.00101774	0.012005	0.00848016	0.223772	0.00400225	0.0100382	0.0433421	0.261489	0.000582011	0.0468011	0.00359756	0.116655	0.00613775	0.0124662	0.027066	0.276965	0	1	1	1	0	1	4
1422062_at	macrophage scavenger receptor 1	Msr1	20288	0.0502463	0.0839416	0.139322	0.241469	0.00371992	0.0107308	0.360992	0.296121	0.0215283	-0.0890227	0.196509	0.583754	0.00590788	-0.0527893	0.0362016	0.540015	0.628916	0.0246032	0.0349955	0.117871	0.00721295	-0.0528054	-0.0114513	0.330151	0	1	1	1	0	1	4
1456494_a_at	expressed sequence AI451617 /// tripartite motif-containing 30	AI451617	20128	0.102088	0.074776	0.111985	0.306285	2.6056e-09	0.0690463	0.311973	0.544995	0.00385424	-0.0591004	0.06553	0.529283	0.110232	-0.145948	-0.0298856	0.234283	2.2887e-06	-0.00825932	0.0133318	0.232257	9.58937e-06	-0.0253596	-0.0176587	0.265087	0	1	1	0	1	1	4
1449289_a_at	beta-2 microglobulin	B2m	12010	0.374033	-0.0220238	0.113105	0.178024	0.00735238	0.113871	0.0573686	0.257177	0.00273429	-0.0720185	-0.0544064	0.394484	0.753441	-0.0716426	0.0459605	0.0869044	0.00517528	-0.0128749	-0.169704	0.752066	0.00398063	-0.0568717	-0.121666	0.830997	0	1	1	0	1	1	4
1424041_s_at	complement component 1, s subcomponent /// similar to Complement component 1, s subcomponent	C1s	100044326	0.0859864	0.0113365	0.0597929	0.260957	0.000221431	-0.00818904	0.156653	0.588349	1.71783e-08	0.032469	0.0469064	0.707784	0.71534	-0.0205458	-0.0394103	0.0359954	4.63409e-09	0.0222605	-0.0417722	0.632467	1.21392e-06	-0.0600299	0.00942069	0.657193	0	1	1	0	1	1	4
1456890_at	DEAD (Asp-Glu-Ala-Asp) box polypeptide 58	Ddx58	230073	0.065938	0.0695419	0.0350471	0.089391	0.000602472	0.040261	0.00418422	0.189773	4.21323e-05	-0.0454022	-0.0157174	0.218791	0.0953792	-0.022876	-0.0424783	0.157906	0.00186071	-0.0328498	0.00234163	0.20728	0.000389886	-0.0288236	-0.0117338	0.250083	0	1	1	0	1	1	4
1422006_at	eukaryotic translation initiation factor 2-alpha kinase 2	Eif2ak2	19106	0.137902	-0.00444323	0.0768723	0.19331	1.75411e-07	0.060553	0.282957	0.463141	1.42171e-05	0.00562973	0.0102823	0.385306	0.116143	-0.031417	0.0449668	0.136833	0.0355939	0.00281608	-0.0303276	0.217818	0.000149023	0.0577047	-0.00210057	0.250721	0	1	1	0	1	1	4
1454169_a_at	epithelial stromal interaction 1 (breast)	Epsti1	108670	0.751737	-0.0646759	-0.00358105	0.107726	0.000350802	-0.0485922	-0.155995	0.239182	0.000943448	-0.110966	-0.0494478	0.383025	0.814898	-0.0457095	-0.0525138	0.00858201	0.0051576	0.01571	-0.0830717	0.227067	0.011548	0.0166919	-0.053479	0.212762	0	1	1	0	1	1	4
1427746_x_at	histocompatibility 2, K1, K region	H2-K1	14972	0.298895	0.0474187	0.0880542	0.257102	0.0333515	0.0630716	-0.211693	0.0592896	0.00106003	-0.0702948	-0.0590782	0.433559	0.379307	-0.0150752	-0.0883533	0.170147	0.00180402	0.00421506	-0.0268668	0.628923	0.030924	-0.118944	-0.16026	0.473956	0	1	1	0	1	1	4
1448452_at	interferon regulatory factor 8	Irf8	15900	0.0666067	0.088585	0.240092	-0.154811	0.000338703	-0.0380722	0.323582	0.12622	0.0164514	-0.0976066	0.0878585	0.532399	0.0776632	0.028235	0.0902157	0.327097	0.00717924	0.00914879	0.156303	0.382015	0.0228766	0.0115325	-0.0149968	0.264349	0	1	1	0	1	1	4
1418077_at	similar to Tripartite motif protein 21 /// tripartite motif-containing 21	LOC100045519	100045519	0.0149729	0.0314954	0.11516	0.1559	3.57584e-07	-0.0540386	0.210819	0.23022	0.000426992	0.0171635	0.0409454	0.290739	0.05768	-0.004565	-0.0282178	0.282921	0.000412752	0.0304294	0.0506992	0.230734	3.2455e-06	-0.0739554	0.00380455	0.388338	0	1	1	0	1	1	4
1421998_at	similar to ADIR1 /// torsin family 3, member A	LOC100047963	100047963	0.208494	0.0395401	0.0449561	0.183142	7.02745e-07	0.00552142	0.162466	0.561553	0.00080249	-0.0107595	0.00399874	0.176255	0.262832	0.00439458	0.0307902	0.176951	0.00893456	0.015963	-0.00217419	0.244228	0.000110287	0.00049721	-0.0181668	0.237022	0	1	1	0	1	1	4
1428660_s_at	similar to ADIR1 /// torsin family 3, member A	LOC100047963	100047963	0.0909892	-0.0170937	0.0266572	0.201437	5.69706e-08	-0.0164322	0.120056	0.638677	0.00171018	0.0178259	-0.0341924	0.217349	0.418807	0.0410038	0.118354	0.136339	0.00525221	0.0340784	-0.00712237	0.241948	6.76321e-06	0.0408575	0.036688	0.230171	0	1	1	0	1	1	4
1432478_a_at	ring finger protein 19B	Rnf19b	75234	0.05507	0.0902721	0.301647	0.0924327	0.00504193	0.161776	0.148394	0.244308	0.000551127	-0.0314345	0.080591	0.453299	0.212326	-0.0306038	0.0164493	0.222615	2.49543e-07	0.0106853	0.0456061	0.243708	0.000150387	0.00917506	0.055387	0.363726	0	1	1	0	1	1	4
1435226_at	ring finger protein 19B	Rnf19b	75234	0.100719	0.0674348	0.226865	0.141878	0.000480942	0.186117	0.195626	0.194095	0.000312657	0.00059455	0.214946	0.495226	0.575438	-0.0233692	0.0103548	0.154821	0.00204039	0.0307647	0.031684	0.233617	2.17256e-06	0.0362357	0.0468425	0.346219	0	1	1	0	1	1	4
1439790_at	serine (or cysteine) peptidase inhibitor, clade B, member 9	Serpinb9	20723	0.100918	0.0216875	0.131286	0.143756	0.0164873	-0.0647842	0.112362	0.19909	0.00275712	-0.0118475	-0.0104062	0.265971	0.00359682	-0.0395648	-0.0220205	0.123353	0.0306086	0.0230009	-0.0352068	0.252335	9.34374e-07	-0.0329519	-0.0132699	0.33283	0	1	1	0	1	1	4
1416625_at	serine (or cysteine) peptidase inhibitor, clade G, member 1	Serping1	12258	0.234528	0.0056223	-0.0229054	0.146349	4.53081e-09	0.0336313	0.214916	1.16821	7.25592e-05	0.0160983	-0.00278045	0.236761	0.240312	-0.0378475	-0.111061	0.268135	0.0255779	0.0413031	-0.105317	0.53478	0.000123319	-0.0221779	-0.0892379	0.446708	0	1	1	0	1	1	4
1420412_at	tumor necrosis factor (ligand) superfamily, member 10	Tnfsf10	22035	0.0568696	-0.0364563	-0.00687861	0.231398	0.000565851	0.0216521	0.0827936	0.288653	0.00226303	-0.067667	-0.0749194	0.292229	0.170334	-0.0371699	-0.126114	0.215789	1.43507e-05	-0.0169562	0.0260782	0.412677	0.00232226	-0.0492802	-0.0145324	0.321379	0	1	1	0	1	1	4
1436902_x_at	predicted gene, ENSMUSG00000050347 /// thymosin, beta 10	ENSMUSG00000050347	100043712	0.860223	-0.0187804	-0.033734	-0.0480897	0.00469249	0.00361337	-0.2353	0.095093	0.00495994	-0.0510782	-0.0207897	0.14644	3.94703e-05	-0.0787236	-0.142694	0.52967	0.000146557	0.0219378	-0.118827	0.494858	0.0247537	0.000604206	-0.0460292	0.183392	0	1	0	1	1	1	4
1450291_s_at	membrane-spanning 4-domains, subfamily A, member 4C	Ms4a4c	64380	0.235059	-0.00516174	0.195652	0.194726	0.000212839	0.00471372	0.0421309	0.400098	0.0891108	-0.355706	0.197169	0.827713	1.33417e-05	0.00390543	0.0523419	0.276489	9.18895e-06	-0.00853109	0.0441127	0.368191	2.02573e-05	-0.0114746	-0.0849836	0.332912	0	1	0	1	1	1	4
1452348_s_at	predicted gene, 100040462 /// interferon activated gene 203 /// interferon activated gene 204 /// interferon activated gene 205 /// similar to interferon activated gene 205 /// similar to Interferon-activatable protein 205 (IFI-205) (D3 protein) /// myeloid cell nuclear differentiation antigen	100040462	100040462	0.282524	0.00851569	0.12632	0.123277	0.000290109	-0.0693495	0.0755422	0.149297	0.00583729	-0.137877	0.133611	0.564648	0.000113389	-0.140395	0.0274841	0.48792	0.00113029	0.0248616	-0.0201354	0.452942	0.0401135	-0.0916766	0.0744108	0.408504	0	0	1	1	1	1	4
1434067_at	expressed sequence AI662270	AI662270	103814	0.950176	-0.0296783	0.0217586	0.0294165	0.00133648	0.00554258	0.0553091	0.165144	0.039502	-0.123396	0.0925894	0.343001	0.0149798	-0.05775	-0.0556774	0.283053	0.0025301	-0.00815488	-0.0215358	0.234874	0.013078	-0.0360564	0.0202711	0.225872	0	0	1	1	1	1	4
1451931_x_at	histocompatibility 2, D region	H2-L	14980	0.812658	-0.0130718	-0.0128081	0.0985009	0.0593065	-0.0532058	0.126554	0.103632	0.000373375	0.0614882	-0.0385301	0.50364	0.0290246	0.0219023	-0.117547	0.219753	1.39112e-05	-0.0544053	0.0472645	0.507058	0.00235504	-0.0208996	-0.0397675	0.391857	0	0	1	1	1	1	4
1426906_at	interferon activated gene 203	Ifi203	15950	0.467506	0.00646394	0.0499084	0.136304	0.205741	-0.0278301	-0.0389342	0.0841332	0.00992698	-0.132309	0.01848	0.528052	0.000698076	-0.162002	-0.0775265	0.48959	0.00029636	0.00868415	-0.0807927	0.369755	0.00499197	-0.0648778	-0.077656	0.342565	0	0	1	1	1	1	4
1448775_at	interferon activated gene 203	Ifi203	15950	0.728423	0.01112	0.0335968	0.134625	1.88088e-06	-0.021347	-0.0728602	0.152931	0.000980475	-0.155611	0.0221885	0.547051	0.000113389	-0.077248	-0.0264557	0.449855	0.0035293	-0.0310009	-0.0440202	0.271467	0.000553085	-0.185247	-0.133777	0.372819	0	0	1	1	1	1	4
1451567_a_at	interferon activated gene 203	Ifi203	15950	0.261993	0.070407	0.166209	0.104804	1.15266e-08	0.0339961	-0.00428714	0.166305	0.020841	-0.161081	0.0942486	0.615536	0.00217394	-0.058809	-0.0598057	0.485876	0.0418695	0.0744148	-0.0345594	0.368149	0.00947571	-0.0583037	-0.0674414	0.417944	0	0	1	1	1	1	4
1452231_x_at	interferon activated gene 203	Ifi203	15950	0.322623	0.0201785	0.082871	0.118429	9.39668e-07	-0.0344527	0.0314087	0.157359	0.0179675	-0.11208	0.0223294	0.566873	0.00050024	-0.115326	-0.047082	0.528442	0.00717924	0.0281511	-0.0736598	0.410339	5.98223e-05	-0.0861742	-0.151499	0.468811	0	0	1	1	1	1	4
1435872_at	---	---	---	0.0157719	0.0696133	0.2943	0.112398	0.0177708	0.0197042	0.221939	0.168288	0.00173166	-0.0653895	0.278722	0.49353	0.733632	-0.0357485	0.263091	0.0923089	0.104924	-0.03843	0.138366	0.0535981	0.089117	0.0107323	0.0794226	0.118021	1	1	1	0	0	0	3
1455320_at	---	---	---	0.0142049	0.0213833	0.166042	0.310485	4.3028e-08	0.0363101	0.538916	0.717682	0.000509243	0.0024696	0.0580948	0.32803	0.981039	-0.0938708	0.127823	0.0604112	0.123553	-0.0288534	-0.0107281	0.220243	0.518963	-0.0409331	0.0338103	0.193254	1	1	1	0	0	0	3
1456393_at	RIKEN cDNA 2310002J21 gene	2310002J21Rik	66360	0.0305706	-0.0220204	0.0256494	-0.290705	5.24197e-09	-0.0845789	-0.200298	-0.436058	0.000340243	-0.0997343	-0.0742682	-0.216747	0.207041	0.0191266	0.118085	0.0384852	0.234582	0.0145919	-0.0378185	0.0500091	0.459103	-0.0224919	-0.0596799	-0.0746415	1	1	1	0	0	0	3
1428914_at	RIKEN cDNA 2310014D11 gene	2310014D11Rik	69633	0.0377712	0.00993743	-0.0647545	-0.229078	0.00958991	-0.0659262	-0.0181931	-0.270946	0.000316524	0.107776	0.0194439	-0.213561	0.486087	0.0345017	0.014878	-0.144939	0.318694	0.0220168	-0.0251148	-0.0571869	0.631396	0.041467	0.0119312	-0.0308887	1	1	1	0	0	0	3
1434581_at	RIKEN cDNA 2410066E13 gene	2410066E13Rik	68235	0.0454051	-0.0760505	-0.0357038	-0.201629	0.00664412	-0.050924	-0.128837	-0.318354	3.85765e-05	0.0135983	-0.0414789	-0.291599	0.679261	0.126447	-0.044946	-0.107596	0.752921	-0.0159979	-0.0101267	-0.0493443	0.387046	-0.00894292	0.0251016	-0.148488	1	1	1	0	0	0	3
1421840_at	ATP-binding cassette, sub-family A (ABC1), member 1	Abca1	11303	0.00765512	0.057932	-0.0198103	-0.363051	1.41658e-06	0.00591558	-0.00784666	-0.599466	0.000223629	0.0220316	-0.0340158	-0.203285	0.971367	-0.0885441	-0.0204238	0.0681552	0.697286	-0.0439453	-0.0299567	0.215367	0.931039	-0.0203728	-0.0678602	0.0106449	1	1	1	0	0	0	3
1440879_at	ATP-binding cassette, sub-family A (ABC1), member 9	Abca9	217262	0.00156441	-0.0230292	-0.0671452	-0.35575	2.15425e-06	0.030209	-0.067291	-0.665306	0.0224771	0.00802061	0.0192525	-0.182782	0.751366	-0.04693	-0.0660025	-0.0809176	0.436684	0.0212298	-0.0233614	-0.0986237	0.24131	-0.0722096	-0.106511	-0.132441	1	1	1	0	0	0	3
1435665_at	expressed sequence AI451617	AI451617	209387	0.00622715	0.00548809	0.102504	0.383748	1.39665e-08	0.0907374	0.475239	0.839181	0.0160305	-0.00266497	0.151378	0.441127	0.644068	0.0328014	-0.0206788	-0.0111366	0.347034	0.00351225	0.0812367	0.210284	0.0343124	0.00876055	0.0738449	0.266567	1	1	1	0	0	0	3
1434350_at	AXIN1 up-regulated 1	Axud1	215418	0.0350609	0.146108	0.343018	-0.0548094	0.000231098	0.0280814	0.737074	0.2811	0.000193479	-0.0365953	0.239629	0.483145	0.725366	-0.149011	0.0515659	0.190381	0.893494	-0.00387837	0.0735385	0.11649	0.117305	-0.0749673	0.156168	0.116634	1	1	1	0	0	0	3
1428572_at	brain abundant, membrane attached signal protein 1 /// similar to 22 kDa neuronal tissue-enriched acidic protein	Basp1	100045716	0.0273842	0.0355786	0.347581	0.164333	0.000694871	0.0794396	0.124009	0.724546	0.0162175	-0.041263	0.170823	0.297437	0.132625	-0.0176241	-0.00929011	0.239901	0.0666279	0.00795224	0.0101927	0.218168	0.666497	-0.00912195	-0.0270393	0.117615	1	1	1	0	0	0	3
1419004_s_at	B-cell leukemia/lymphoma 2 related protein A1a /// B-cell leukemia/lymphoma 2 related protein A1b /// B-cell leukemia/lymphoma 2 related protein A1d	Bcl2a1a	12044	0.0118176	0.0684027	0.413022	0.0173286	4.21669e-05	0.00673557	0.547047	0.0460698	0.00291808	-0.0107685	0.164281	0.286477	0.278753	-0.059191	-0.0397592	0.193071	0.075869	-0.00675311	-0.00224955	0.330153	0.648309	0.00715875	0.0221718	0.184763	1	1	1	0	0	0	3
1418133_at	B-cell leukemia/lymphoma 3	Bcl3	12051	0.0041415	0.0567309	0.578093	0.0103032	2.7834e-08	0.123877	0.583328	0.254606	0.00787219	0.120111	0.434076	0.497819	0.675809	-0.156921	0.217274	0.0662068	0.296276	0.0047205	0.239919	0.0857078	0.358619	0.039075	0.179986	0.100295	1	1	1	0	0	0	3
1421392_a_at	baculoviral IAP repeat-containing 3	Birc3	11796	0.00127421	0.0214875	0.266428	-0.148057	1.07952e-05	0.0127597	0.261912	-0.0400016	0.00154824	0.0302308	0.272516	0.32608	0.781038	0.145388	0.166736	-0.0169822	0.340011	-0.0579567	-0.00382078	0.0881827	0.362782	0.00224607	0.00412095	0.034275	1	1	1	0	0	0	3
1449591_at	caspase 4, apoptosis-related cysteine peptidase /// hypothetical protein LOC100044206	Casp4	100044206	0.0453566	0.0566985	0.213966	0.244013	2.09704e-06	0.183457	0.461965	0.482528	0.0019699	-0.0512248	0.150424	0.454793	0.166025	-0.0984494	0.0779676	0.339895	0.584847	0.0415245	0.0289512	0.150558	0.414817	-0.0164504	-0.00410417	0.201243	1	1	1	0	0	0	3
1420380_at	chemokine (C-C motif) ligand 2	Ccl2	20296	0.0118176	0.267241	0.995469	0.262594	2.78011e-07	0.142324	1.03283	1.1017	3.14666e-06	0.142131	0.726402	1.07064	0.634504	-0.0903791	0.267291	0.281668	0.0602515	0.0557645	0.265322	0.278964	0.0648135	-0.135093	-0.0110249	0.292251	1	1	1	0	0	0	3
1417925_at	chemokine (C-C motif) ligand 22	Ccl22	20299	6.17166e-05	0.121059	0.645106	0.298989	0.000482851	-0.00514894	0.0156232	0.397412	0.00258887	0.0579851	0.395466	0.469078	0.25832	0.256775	0.0605009	-0.0709411	0.626276	-0.0770903	-0.0632057	0.0722487	0.968072	-0.0475071	0.00880168	0.0548373	1	1	1	0	0	0	3
1422259_a_at	chemokine (C-C motif) receptor 5	Ccr5	12774	0.0305169	-0.00757839	0.0555705	0.194857	2.25371e-06	0.0865428	0.345755	0.337787	0.00998822	0.0324692	0.117542	0.29886	0.319946	-0.0853478	-0.112575	0.133479	0.221365	-0.0495217	-0.0145686	0.120486	0.20718	-0.0553161	-0.0237449	0.127598	1	1	1	0	0	0	3
1427736_a_at	chemokine (C-C motif) receptor-like 2	Ccrl2	54199	0.0146183	-0.0461678	0.29961	0.121152	0.00885865	0.0152369	0.478684	0.0273172	0.00749269	-0.0320542	0.0439564	0.214562	0.539048	-0.165884	0.0910451	0.0778327	0.745795	0.00786057	-0.0633771	0.135566	0.591811	-0.0247861	-0.0130085	0.366494	1	1	1	0	0	0	3
1417268_at	CD14 antigen	Cd14	12475	0.00937724	0.0788465	0.503449	0.466276	1.43024e-05	0.0214528	0.357815	-0.337212	0.000423299	0.0214724	0.291769	0.417403	0.207289	-0.0564196	0.105754	0.309508	0.342314	0.0086792	0.10701	0.2406	0.037505	-0.0264031	0.0589634	0.0122824	1	1	1	0	0	0	3
1426172_a_at	CD209a antigen	Cd209a	170786	0.000248869	-0.0496164	0.11719	-0.558263	3.01828e-08	-0.0695047	0.209121	-0.953642	0.00491519	-0.0754468	0.184981	-0.289513	0.901847	0.099096	-0.0177671	0.0402052	0.561212	0.014933	0.00324756	-0.094179	0.269556	-0.0131363	0.0655344	-0.083823	1	1	1	0	0	0	3
1416111_at	CD83 antigen	Cd83	12522	0.00409527	0.0472725	0.485406	-0.341978	2.73921e-05	0.031383	0.544195	-0.101692	0.000283013	-0.10553	0.34547	0.297279	0.364907	-0.0236909	0.12207	0.00237628	0.181455	0.022884	0.185623	0.103019	0.48718	0.0524957	0.00219973	-0.149332	1	1	1	0	0	0	3
1448724_at	cytokine inducible SH2-containing protein	Cish	12700	0.00347742	0.155717	0.445537	0.142482	2.19758e-09	0.269619	0.906433	0.321417	0.014296	-0.038602	0.282612	0.170224	0.93062	-0.173776	-0.04819	-0.114311	0.927121	-0.202914	-0.0568961	-0.103846	0.967664	-0.0539999	0.046256	-0.0357628	1	1	1	0	0	0	3
1420330_at	C-type lectin domain family 4, member e	Clec4e	56619	0.0337809	0.109904	0.395944	0.493946	4.78057e-06	0.0855587	0.682779	0.123453	0.0331101	-0.0412013	0.288307	0.514802	0.329249	0.12835	0.101388	0.15253	0.653591	0.0907846	0.0176608	0.109115	0.822125	-0.0479898	0.157722	0.0703895	1	1	1	0	0	0	3
1420331_at	C-type lectin domain family 4, member e	Clec4e	56619	0.0305256	0.0774	0.274304	0.333064	2.03076e-07	0.16133	0.813225	0.112078	0.0338084	-0.140751	0.149975	0.303766	0.926436	0.0244991	0.0698107	0.0763682	0.976486	0.0397496	0.0084566	0.0457874	0.96047	-0.00746594	0.0315672	0.0409438	1	1	1	0	0	0	3
1417494_a_at	ceruloplasmin	Cp	12870	0.0110348	0.057639	-0.0384001	0.245456	0.00685537	0.0952958	0.259883	0.529648	7.57505e-05	0.0605354	0.075872	0.469218	0.69746	-0.121208	-0.197569	0.37442	0.875247	-0.0437634	-0.00406143	0.0560647	0.604923	0.064873	-0.0204296	0.224363	1	1	1	0	0	0	3
1417495_x_at	ceruloplasmin	Cp	12870	0.0131282	0.0165617	0.00088543	0.289114	0.000780141	0.0769228	0.285303	0.479965	1.162e-05	-0.0422821	0.00636364	0.446746	0.727722	-0.0533942	-0.151866	0.261265	0.198594	-0.000924983	-0.0446415	0.194558	0.646641	-0.00120777	-0.0414885	0.186994	1	1	1	0	0	0	3
1417496_at	ceruloplasmin	Cp	12870	0.0432974	0.00332343	0.0170475	0.207864	0.0014643	0.0644196	0.242383	0.286012	0.000219937	0.0351371	0.115693	0.387153	0.687112	-0.128072	-0.138559	0.345689	0.248032	0.017867	0.0169518	0.185669	0.792173	0.00239275	0.0146879	0.118839	1	1	1	0	0	0	3
1448734_at	ceruloplasmin	Cp	12870	0.0394919	0.00216862	-0.0177555	0.266241	0.00128572	0.0980321	0.346376	0.425509	0.000215166	-0.0242941	0.0404093	0.400062	0.633112	-0.0621137	-0.146965	0.229432	0.1816	-0.0298779	-0.0668062	0.22538	0.599827	-0.0224811	-0.027571	0.179123	1	1	1	0	0	0	3
1455393_at	ceruloplasmin	Cp	12870	0.0333481	0.0403862	-0.0181413	0.319133	0.0114152	0.0721635	0.183773	0.325817	7.87881e-05	0.00429822	0.0651042	0.447916	0.687993	-0.0801968	-0.188209	0.241344	0.0128338	-0.0482616	-0.0586511	0.160389	0.354144	-0.00976076	-0.0995919	0.165525	1	1	1	0	0	0	3
1421326_at	colony stimulating factor 2 receptor, beta, low-affinity (granulocyte-macrophage)	Csf2rb	12983	0.0493048	0.0790262	0.303947	0.341712	7.24225e-06	0.0945245	0.481064	0.327823	0.0379172	0.000201705	0.19873	0.407503	0.75219	0.116732	-0.0769095	0.158405	0.666403	-0.0180348	-0.00751743	0.0697167	0.864645	-0.0139804	0.0177318	0.128317	1	1	1	0	0	0	3
1419209_at	chemokine (C-X-C motif) ligand 1	Cxcl1	14825	6.89034e-05	0.576099	1.4711	0.303277	0.000138022	0.293253	0.778836	-0.410191	0.000495377	0.0668961	0.694003	0.858875	0.672522	-0.0670456	0.829082	0.606084	0.427218	-0.0315584	0.509005	0.0724635	0.9434	-0.129215	0.142421	0.0896706	1	1	1	0	0	0	3
1441855_x_at	chemokine (C-X-C motif) ligand 1	Cxcl1	14825	0.000795967	0.156589	0.667665	0.0676217	8.58236e-05	0.369108	0.678774	-0.187678	0.000331343	0.0427146	0.392564	0.431834	0.711284	-0.0739077	0.457029	0.252641	0.228226	-0.0968786	0.193284	-0.0493049	0.563109	-0.0866197	-0.0206742	0.159958	1	1	1	0	0	0	3
1457644_s_at	chemokine (C-X-C motif) ligand 1	Cxcl1	14825	0.000146947	0.287583	1.32902	0.158309	9.66568e-06	0.405594	0.922424	-0.406832	0.000853122	0.115929	0.833087	0.895646	0.556484	-0.0654646	0.912137	0.649606	0.436684	-0.0585594	0.423351	0.0568258	0.939155	-0.0941427	0.0752947	0.0637633	1	1	1	0	0	0	3
1449984_at	chemokine (C-X-C motif) ligand 2	Cxcl2	20310	0.0229254	0.188002	0.781171	0.206166	0.0103529	0.0935011	0.498354	-0.418207	0.0139786	-0.0636054	0.367866	0.412403	0.312859	-0.0295642	0.226946	0.107798	0.157281	-0.0222877	0.178596	-0.0162307	0.703234	0.00109824	0.0761234	0.0178689	1	1	1	0	0	0	3
1438148_at	chemokine (C-X-C motif) ligand 3	Cxcl3	330122	0.0390823	-0.00479651	0.398685	0.0299959	5.26471e-06	0.0494209	0.771039	-0.0529098	0.00873495	-0.00335336	0.273718	0.346659	0.597359	-0.0498115	0.10675	0.0599542	0.916585	-0.00848691	0.0635723	-0.0389854	0.760495	-0.0100738	-0.0171339	0.0624214	1	1	1	0	0	0	3
1439114_at	DEAD (Asp-Glu-Ala-Asp) box polypeptide 60	Ddx60	234311	0.00347742	0.0962731	0.00615233	0.385232	0.000200391	-0.00678165	-0.0852109	0.283998	0.0385094	0.00887865	-0.059464	0.259685	0.751464	-0.0425813	0.0536226	0.0794365	0.0712031	-0.0928194	-0.0567754	0.122465	0.115669	-0.013004	-0.0553264	0.19295	1	1	1	0	0	0	3
1417065_at	early growth response 1	Egr1	13653	0.00599052	0.602647	0.45563	-0.106202	0.0215764	-0.20277	-0.145048	-0.647012	0.0269381	-0.111262	0.423249	0.121684	0.598777	0.243587	0.552546	0.00692488	0.543787	-0.378147	0.313633	0.013399	0.778583	-0.272468	0.235132	-0.118568	1	1	1	0	0	0	3
1423418_at	farnesyl diphosphate synthetase	Fdps	110196	0.0149967	-0.0305696	0.00792444	0.222269	0.000266681	-0.127899	0.0154408	0.197227	0.000705863	0.0352329	0.0460564	0.17883	0.686344	0.0838309	-0.116375	0.139773	0.631474	0.0588612	-0.0536667	0.0911295	0.857554	-0.0104372	-0.029605	-0.00858818	1	1	1	0	0	0	3
1453851_a_at	growth arrest and DNA-damage-inducible 45 gamma	Gadd45g	23882	0.0191279	0.120205	0.317352	0.137976	0.000192685	-0.00294158	0.489978	0.367273	7.79763e-05	0.218633	0.250195	0.37886	0.227157	-0.0550895	0.470312	0.0642407	0.768472	-0.200811	0.21748	0.0820442	0.0231047	-0.0132846	0.0288182	0.105717	1	1	1	0	0	0	3
1423569_at	glycine amidinotransferase (L-arginine:glycine amidinotransferase)	Gatm	67092	0.000377668	-0.011131	-0.117357	0.394972	0.000303926	0.0764894	0.0377036	0.509546	7.79763e-05	0.0675456	0.0470667	0.347563	0.0942034	-0.0581842	-0.117646	0.307942	0.86631	0.0243863	-0.085095	-0.0641977	0.895179	0.0448513	-0.0170373	0.0593519	1	1	1	0	0	0	3
1420342_at	ganglioside-induced differentiation-associated-protein 10	Gdap10	14546	0.00106303	0.0714116	0.445919	0.267882	8.69653e-08	0.0298354	0.580624	0.409961	0.0143842	-0.0271661	0.158277	0.432043	0.894349	-0.0670456	0.0255008	0.13174	0.871591	-0.032794	0.0178472	0.170691	0.907212	0.0590139	-0.0398356	0.0244873	1	1	1	0	0	0	3
1426063_a_at	GTP binding protein (gene overexpressed in skeletal muscle)	Gem	14579	0.00838861	0.104577	0.360273	-0.150532	0.000371003	-0.018085	0.457945	0.176109	0.0330976	0.00021578	0.301388	0.0713594	0.88901	-0.00354507	0.046875	0.0453541	0.169907	0.0174243	0.0880356	-0.0135015	0.0325578	0.043437	0.141643	0.0159755	1	1	1	0	0	0	3
1438439_at	G protein-coupled receptor 171	Gpr171	229323	0.0330932	-0.0973891	0.247033	-0.0846704	0.0143503	-0.0877345	0.211325	-0.149271	0.00105508	-0.0633975	0.191285	0.25361	0.914972	-0.0588677	-0.0335634	0.0434593	0.938449	0.00546231	0.0361848	0.0161501	0.938612	-0.0499604	-0.00836584	-0.0746587	1	1	1	0	0	0	3
1419060_at	granzyme B	Gzmb	14939	0.000186202	-0.000944873	0.127826	0.665586	9.03843e-09	-0.117351	0.117748	0.905469	1.45322e-05	0.0607568	-0.00684102	0.607943	0.619961	-0.131666	-0.0361334	0.0848406	0.335976	-0.00581879	0.0346073	0.116687	0.713236	0.0752639	0.0327005	0.0811065	1	1	1	0	0	0	3
1425947_at	interferon gamma	Ifng	15978	0.00106303	0.179254	0.398269	0.104449	0.000815135	-0.00925655	0.0734035	0.232138	1.88003e-05	0.0689243	0.198383	0.550678	0.702962	0.0102466	-0.0362042	0.223819	0.524391	0.0293734	0.0676478	0.0730344	0.992477	-0.000701374	-0.0535135	0.00720224	1	1	1	0	0	0	3
1429381_x_at	immunoglobulin heavy chain complex /// immunoglobulin heavy chain 2 (serum IgA) /// immunoglobulin heavy chain (J558 family) /// similar to immunoglobulin mu-chain	Igh	111507	0.0242672	-0.00621283	-0.122094	-0.421885	4.56647e-05	-0.0551613	-0.117893	-0.610811	0.000474622	0.00439447	0.0776878	-0.423708	0.742708	0.0280287	-0.0483979	-0.0807906	0.759458	-0.025773	-0.0616825	0.103869	0.270641	0.0805762	0.0260415	-0.0889202	1	1	1	0	0	0	3
1424305_at	immunoglobulin joining chain	Igj	16069	0.00720064	-0.0046779	0.0748817	-0.444921	8.16719e-05	-0.0274551	-0.11562	-0.6341	0.0255077	-0.0639092	0.121643	-0.397949	0.307191	0.0352067	-0.0239962	-0.0910552	0.698683	-0.0630195	0.0265212	0.0749936	0.763231	-0.0161966	0.0265848	-0.155383	1	1	1	0	0	0	3
1451798_at	interleukin 1 receptor antagonist	Il1rn	16181	0.011656	0.0956952	0.305048	0.427938	1.13557e-05	0.106326	0.53183	0.382914	0.0100238	-0.0199114	0.10596	0.372546	0.757742	-0.0381375	0.107854	0.188648	0.30454	0.0194545	0.0271279	0.167571	0.837857	-0.0239505	-0.0487342	0.074728	1	1	1	0	0	0	3
1449990_at	interleukin 2	Il2	16183	0.00234985	0.660418	0.684184	-0.0109504	0.0275023	0.289561	0.277289	0.0326537	0.0154453	0.135147	0.465647	0.11072	0.667217	0.0793203	0.160359	-0.00363063	0.942556	0.00575137	-0.011593	0.0653522	0.819979	0.0164912	-0.0488941	0.061505	1	1	1	0	0	0	3
1450297_at	interleukin 6	Il6	16193	0.00638133	0.030114	0.909878	0.118268	7.04558e-06	0.499329	1.51387	0.570117	0.0190555	0.15478	0.661055	0.769394	0.971555	0.0531462	-0.00429783	-0.0905825	0.652332	-0.0525786	0.0892382	0.157962	0.143533	-0.132575	0.0686759	0.0118567	1	1	1	0	0	0	3
1427381_at	immunoresponsive gene 1	Irg1	16365	0.0145946	0.153998	0.594739	0.588998	6.60851e-09	0.370139	1.6196	1.67005	0.00201205	0.086918	0.491044	1.0374	0.508839	0.0547395	0.0173476	0.153192	0.911687	0.0156879	0.013055	0.037979	0.49691	-0.0149522	0.00982085	0.0919631	1	1	1	0	0	0	3
1454966_at	integrin alpha 8	Itga8	241226	0.00238863	-0.0114395	-0.0229864	-0.383879	0.000204743	-0.15521	-0.0767462	-0.186784	0.000655027	-0.0379368	-0.0400389	-0.265973	0.15003	-0.0225077	0.0047713	-0.163158	0.294701	0.0160612	-0.0621286	-0.122493	0.849121	0.0943577	0.0251997	-0.0379632	1	1	1	0	0	0	3
1416068_at	lysyl-tRNA synthetase /// similar to lysyl-tRNA synthetase	Kars	631033	4.51793e-05	0.00397124	0.0111834	0.237029	2.2578e-05	-0.0332745	0.102333	0.264021	9.4288e-05	0.0160701	0.0282198	0.209451	0.326343	0.0337525	-0.00349641	0.0602184	7.43541e-07	0.00429211	-0.014413	0.165374	0.0584899	-0.0149698	-0.0298612	0.0836338	1	1	1	0	0	0	3
1450495_a_at	killer cell lectin-like receptor subfamily K, member 1	Klrk1	27007	0.00853089	0.0112821	0.0292248	0.209751	0.000684931	-0.0953968	0.0461236	0.304219	0.0340546	-0.0306313	0.0306914	0.383293	0.0589669	0.0746413	-0.103395	0.23219	0.0204552	-0.0318628	0.0579723	0.168583	0.129328	-0.0789222	0.0240185	0.147368	1	1	1	0	0	0	3
1450860_at	leucine aminopeptidase 3	Lap3	66988	0.000261692	-0.0174333	-0.000834214	0.464734	5.77092e-09	0.0346048	0.27162	0.799877	2.77737e-07	0.0333718	0.0649293	0.55928	0.413326	0.039753	0.0300118	0.0723561	0.639277	0.00475125	0.0519618	0.0759367	0.133716	-0.0070134	-0.0261047	0.0874505	1	1	1	0	0	0	3
1416303_at	LPS-induced TN factor	Litaf	56722	0.00583955	0.0218652	0.141242	0.229351	0.0104501	0.175496	0.200099	0.128386	0.00541546	0.00310267	0.181052	0.331601	0.107538	0.017239	0.0231546	0.259733	0.0466353	0.018379	0.0376996	0.171066	0.0819862	0.0261657	0.0768535	0.261702	1	1	1	0	0	0	3
1416530_a_at	similar to purine nucleoside phosphorylase /// purine-nucleoside phosphorylase 1	LOC100045567	100045567	0.00621514	0.032735	0.0441746	0.290264	2.45605e-07	0.0862455	0.351521	0.719715	4.80767e-05	-0.0345402	0.09891	0.314695	0.18967	-0.00850561	0.0528891	0.151554	0.488197	0.0317756	0.0694429	0.0697193	0.0553062	0.00859981	0.0389462	0.348453	1	1	1	0	0	0	3
1433711_s_at	similar to Sesn1 protein /// sestrin 1	LOC100047324	100047324	0.0401008	-0.16547	-0.0493053	-0.205175	6.72015e-07	-0.0824054	-0.469166	-0.428494	0.026187	-0.0271843	-0.0733975	-0.190359	0.697038	0.141166	-0.066249	0.0852448	0.423169	0.0177494	-0.0220606	-0.0100804	0.0558157	0.067606	0.0243519	-0.0665404	1	1	1	0	0	0	3
1429564_at	similar to polycomb group ring finger 5 /// polycomb group ring finger 5	LOC100048247	100048247	0.0170103	-0.004643	0.0407133	0.197986	2.49231e-06	0.0539501	0.144444	0.271459	0.0210544	0.0436457	0.0201363	0.176157	0.92278	0.0620207	0.034127	-0.0653004	0.947501	-0.0306611	0.0189131	0.0368704	0.985918	-0.00962012	0.0206492	0.0144268	1	1	1	0	0	0	3
1425890_at	lymphocyte antigen 6 complex, locus I	Ly6i	57248	0.00395977	-0.0546879	-0.0117282	0.738724	1.11827e-05	0.130722	0.0154942	1.05583	6.95193e-05	-0.0336578	0.186315	0.906061	0.93669	0.090419	0.0503914	0.0488734	0.877646	0.0371142	0.00115424	0.113258	0.382149	-0.00143102	0.0040537	0.252575	1	1	1	0	0	0	3
1418936_at	v-maf musculoaponeurotic fibrosarcoma oncogene family, protein F (avian)	Maff	17133	0.0186033	0.116941	0.389452	0.14583	0.000158501	-0.0516688	0.518097	0.0917158	0.000802751	-0.0568863	0.124191	0.190058	0.107807	0.00613301	0.313155	0.0947451	0.218341	-0.0755058	0.0669318	0.0859737	0.0269575	0.0585423	0.157398	0.0809078	1	1	1	0	0	0	3
1419208_at	mitogen-activated protein kinase kinase kinase 8	Map3k8	26410	0.0053413	0.0290857	0.387647	0.0231467	0.000107232	0.0872099	0.204576	0.085784	0.00516846	0.00631093	0.1978	0.150448	0.181678	0.0454535	0.188226	0.174313	0.825793	0.0304891	0.0190334	-0.061313	0.502533	0.0554371	0.140138	0.0610609	1	1	1	0	0	0	3
1437226_x_at	MARCKS-like 1	Marcksl1	17357	0.0159411	0.126578	0.378497	0.0701857	2.61719e-07	0.168957	0.939093	0.307926	0.00516429	-0.0340789	0.328707	0.394997	0.682259	-0.103709	0.0958663	0.169121	0.322737	0.0161412	0.0669921	0.136396	0.775906	-0.024348	-0.0726748	0.058999	1	1	1	0	0	0	3
1426133_a_at	MIT, microtubule interacting and transport, domain containing 1	Mitd1	69028	0.00610106	0.00168933	0.0966624	0.24154	1.01385e-06	0.0675232	0.102569	0.30216	0.00114972	0.037869	-0.00879656	0.297693	0.0493769	-0.0149264	-0.00728474	0.151967	0.582306	0.0430298	-0.0389358	0.0711	0.129893	0.0228095	0.0413707	0.0952247	1	1	1	0	0	0	3
1416380_at	Moloney leukemia virus 10	Mov10	17454	0.00313364	-0.00998277	0.042067	0.215271	5.32906e-08	0.154673	-0.0350618	0.275424	0.0247894	-0.0804098	0.0467134	0.203203	0.369085	0.0924258	0.00869694	0.0906696	0.799321	0.00772774	-0.0045389	0.0881008	0.303479	0.0675076	-0.0309962	0.0558409	1	1	1	0	0	0	3
1419599_s_at	membrane-spanning 4-domains, subfamily A, member 6D	Ms4a6d	68774	0.00226521	-0.00781102	0.182185	0.685186	4.17203e-06	0.212788	0.330668	0.77445	0.00356915	-0.113938	0.255868	0.589292	0.151858	-0.0331475	0.0839028	0.387615	0.12933	0.0330114	0.0357908	0.276266	0.0601407	-0.0280455	-0.00726202	0.354895	1	1	1	0	0	0	3
1451905_a_at	myxovirus (influenza virus) resistance 1	Mx1	17857	0.00443484	-0.0470782	0.0526386	0.297121	7.07215e-06	-0.0122481	0.0831422	0.597025	0.00190729	-0.0403203	0.00513246	0.294634	0.881635	-0.0712791	-0.00512722	0.124889	0.212405	0.0413345	-0.0492091	0.229144	0.0558384	0.0142714	-0.0351039	0.196277	1	1	1	0	0	0	3
1419272_at	myeloid differentiation primary response gene 88	Myd88	17874	0.0100049	0.0663506	0.228242	0.258991	2.7179e-05	0.0395432	0.353529	0.229768	0.0039951	0.0134003	0.17573	0.316676	0.40434	-0.0129072	0.0816785	0.163127	0.00733194	-0.0194731	0.0240887	0.163718	0.18492	-0.0245512	0.021001	0.13188	1	1	1	0	0	0	3
1417190_at	nicotinamide phosphoribosyltransferase	Nampt	59027	0.00530164	-0.0392693	0.17663	0.424748	9.92523e-09	0.132832	0.686335	0.799212	6.36143e-05	0.00536078	0.0871696	0.331739	0.965997	-0.0979599	0.158337	0.0667144	0.0752657	-0.0251621	0.0383755	0.203114	0.6073	-0.0394337	0.0593824	0.173664	1	1	1	0	0	0	3
1448607_at	nicotinamide phosphoribosyltransferase	Nampt	59027	0.00902167	0.0630204	0.124522	0.224935	0.00179262	-0.0986051	0.204497	0.255427	0.00176274	-0.00938558	0.0293458	0.255078	0.995588	0.0252679	0.0425106	0.00884464	0.344796	-0.0104552	0.0161154	0.168513	0.77573	-0.022742	0.0443473	0.105979	1	1	1	0	0	0	3
1420088_at	nuclear factor of kappa light polypeptide gene enhancer in B-cells inhibitor, alpha	Nfkbia	18035	0.0170648	0.130584	0.319666	-0.114179	0.00367689	0.123788	0.512608	-0.0911047	0.000486724	0.0696316	0.181403	0.163436	0.177466	-0.0177755	0.106753	0.200248	0.233071	-0.0350535	0.0936037	0.0970348	0.00420663	-0.0521577	0.041732	0.00460694	1	1	1	0	0	0	3
1438157_s_at	nuclear factor of kappa light polypeptide gene enhancer in B-cells inhibitor, alpha	Nfkbia	18035	0.0190181	0.176891	0.410945	-0.0294956	0.00173565	0.0448013	0.383619	-0.0511336	0.00015746	-0.00919721	0.226438	0.231487	0.0661249	-0.0165343	0.0944645	0.156328	0.246221	-0.0851203	0.100343	0.121602	0.0208278	-0.033524	0.128926	0.0351112	1	1	1	0	0	0	3
1448306_at	nuclear factor of kappa light polypeptide gene enhancer in B-cells inhibitor, alpha	Nfkbia	18035	0.0490968	0.163459	0.411642	-0.0957673	0.00128547	0.0275816	0.376993	-0.0792647	0.000285942	-0.00743596	0.210088	0.239021	0.185934	0.0137516	0.0924301	0.0900863	0.265076	-0.0556763	0.083017	0.0831933	0.0112302	-0.00988385	0.0982361	0.0415335	1	1	1	0	0	0	3
1431843_a_at	nuclear factor of kappa light polypeptide gene enhancer in B-cells inhibitor, epsilon	Nfkbie	18037	0.0481504	0.0635557	0.213691	-0.11	3.26117e-06	0.0932794	0.348221	0.0813785	0.00520435	0.0175162	0.088481	0.274003	0.324488	0.0781644	0.0818279	0.0723993	0.477347	0.017515	0.0536742	0.0279564	0.446561	-0.0102847	0.0596472	0.0375825	1	1	1	0	0	0	3
1458299_s_at	nuclear factor of kappa light polypeptide gene enhancer in B-cells inhibitor, epsilon	Nfkbie	18037	0.0454982	0.0597227	0.272528	-0.186523	8.11101e-05	0.143964	0.37457	-0.0359824	0.0117089	0.0317702	0.114258	0.459514	0.511764	-0.00777247	0.112115	0.221587	0.366301	-0.0626634	0.117954	0.115414	0.0573061	0.0444767	0.0379137	0.0693507	1	1	1	0	0	0	3
1417483_at	nuclear factor of kappa light polypeptide gene enhancer in B-cells inhibitor, zeta	Nfkbiz	80859	0.00077761	0.21252	0.485552	-0.00369893	0.00150012	-0.0099924	0.0131343	-0.582858	0.002486	-0.088967	0.473916	0.555585	0.464597	0.00264152	0.276499	0.255994	0.178862	0.00375718	0.194741	0.146016	0.450116	-0.0584341	0.139031	0.066311	1	1	1	0	0	0	3
1423826_at	nucleolar complex associated 4 homolog (S. cerevisiae)	Noc4l	100608	0.00231773	-0.00818875	0.111443	0.190266	3.4871e-07	-0.00243214	0.312828	0.244594	0.00636087	0.026236	0.119985	0.198424	0.950722	0.00826249	0.0248139	-0.0604934	0.807159	0.00820813	0.0201467	-0.0157711	0.554922	-0.00713395	-0.044992	0.125855	1	1	1	0	0	0	3
1438095_x_at	Nucleolar complex associated 4 homolog (S. cerevisiae)	Noc4l	100608	0.0162067	-0.0080332	0.151992	0.259675	1.19054e-06	0.0416327	0.253259	0.237955	0.00847074	0.019285	0.15996	0.296575	0.857504	0.0042022	0.0679214	-0.0342872	0.746451	0.0231966	0.0340611	0.0929022	0.0653508	0.0155721	0.0257208	0.155532	1	1	1	0	0	0	3
1438796_at	nuclear receptor subfamily 4, group A, member 3	Nr4a3	18124	1.72054e-05	0.558147	0.82809	-0.051067	0.0315114	0.210608	0.283652	0.142532	0.0011107	-0.00639263	0.175549	0.209275	0.666014	0.0285562	0.163706	-0.0120383	0.0710081	-0.0304761	0.103651	0.201507	0.00109426	0.142526	0.103249	0.0264234	1	1	1	0	0	0	3
1436530_at	predicted gene, OTTMUSG00000000971	OTTMUSG00000000971	100034251	0.00646673	0.0480815	0.196654	0.755253	0.0401524	0.0833912	0.227452	-0.0716473	0.00938062	0.0205781	0.111887	0.514768	0.302366	-0.136671	0.0190392	0.252312	0.411579	-0.0171608	0.0327766	0.167544	0.713872	-0.0494649	0.000321272	0.0932313	1	1	1	0	0	0	3
1435529_at	predicted gene, OTTMUSG00000016644	OTTMUSG00000016644	667373	0.0046773	0.0463715	0.0548181	0.440748	4.06408e-09	0.175831	-0.313775	0.645692	4.18427e-07	-0.010681	-0.0272958	0.664627	0.160144	0.180519	-0.0535613	0.133397	0.328428	-0.0328396	0.00109942	-0.0219177	0.829495	-0.0218144	0.0139341	0.0879446	1	1	1	0	0	0	3
1452815_at	purinergic receptor P2Y, G-protein coupled 10	P2ry10	78826	0.0208825	-0.197127	0.139947	-0.331271	4.11962e-05	-0.167696	-0.197439	-0.279517	0.013052	-0.21767	0.0894284	0.0128309	0.494874	-0.136082	-0.121672	-0.0584618	0.815558	-0.0177411	0.0118601	0.0228327	0.886687	-0.0673576	-0.0213325	-0.0177019	1	1	1	0	0	0	3
1416069_at	phosphofructokinase, platelet	Pfkp	56421	0.00502632	-0.0303499	0.135273	0.297328	0.00129816	-0.00908695	0.190367	0.189774	0.00953242	0.0144778	0.0594373	0.230123	0.71097	-0.00947129	-0.0173235	0.111388	0.608746	0.0395112	-0.0581567	0.139415	0.271818	0.0264281	-0.0422099	0.155749	1	1	1	0	0	0	3
1435458_at	proviral integration site 1	Pim1	18712	0.0420362	0.0511096	0.164391	0.180507	0.000617041	-0.0122879	0.403628	0.153665	0.00205543	-0.0352651	0.321329	0.485732	0.825529	-0.0642427	0.0736889	0.0684987	0.0110257	-0.00433928	0.124937	0.110819	0.00361308	0.0110048	0.0232996	0.0704158	1	1	1	0	0	0	3
1417262_at	prostaglandin-endoperoxide synthase 2	Ptgs2	19225	0.0170584	0.217529	0.497571	0.102591	0.00259066	-0.0888116	0.388304	-0.00423674	0.0169911	0.0861491	0.298203	0.281567	0.881047	0.121651	-0.0333407	0.105295	0.575458	0.0216689	0.0249764	0.0504883	0.875	-0.101778	0.0361689	0.103211	1	1	1	0	0	0	3
1417068_a_at	protein tyrosine phosphatase, non-receptor type 1	Ptpn1	19246	0.0315948	0.0129521	0.236666	0.106673	7.5565e-07	0.0446944	0.221939	0.0977881	0.000477357	-0.0314115	0.146684	0.221398	0.262822	-0.0681755	0.0989013	0.230673	0.565978	0.0278533	0.0474062	0.0018466	0.830895	-0.0251215	0.0342518	0.013623	1	1	1	0	0	0	3
1427874_at	ring finger protein 114	Rnf114	81018	0.00280867	-0.0113989	0.128267	0.247958	5.13187e-05	0.105001	0.0902311	0.252815	0.0147609	0.048726	-0.0161355	0.300735	0.665416	0.0434915	0.0276548	0.0217173	0.394962	-0.0399755	0.00883725	0.0793078	0.0280605	-0.00242947	-0.0115925	0.17466	1	1	1	0	0	0	3
1455975_x_at	ring finger protein 114	Rnf114	81018	0.0318224	-0.000930854	0.0846407	0.240859	0.0426252	0.0111757	0.0093083	0.196679	0.00509124	0.0520688	0.0775653	0.340205	0.189935	0.0177833	-0.0240224	0.097294	0.0282728	-0.0260479	-0.0316132	0.0842954	0.238189	0.0142799	-0.017404	0.174346	1	1	1	0	0	0	3
1449221_a_at	ribosome binding protein 1	Rrbp1	81910	0.0157719	-0.00390865	-0.0260051	0.240263	0.000360125	0.0728614	0.170356	0.398928	0.000338671	0.107578	0.0714121	0.197043	0.910346	-0.0304595	0.00631842	0.0892725	9.59563e-05	-0.0542019	0.00642288	0.16265	0.447871	-0.0332678	-0.0106339	0.107625	1	1	1	0	0	0	3
1439349_at	strawberry notch homolog 2 (Drosophila)	Sbno2	216161	0.0245765	0.00296649	0.295646	0.107654	5.35403e-06	0.0780359	0.228898	0.0365269	0.0172581	-0.0236192	0.24545	0.184739	0.343713	-0.068404	-0.0236135	0.132667	0.670619	-0.0810308	0.0492923	0.079493	0.675577	-0.0661149	0.0483573	-0.0484313	1	1	1	0	0	0	3
1443721_x_at	strawberry notch homolog 2 (Drosophila)	Sbno2	216161	0.0085581	0.0884873	0.241675	0.0180291	1.77947e-05	0.104053	0.29997	0.0561699	0.00379902	0.000137241	0.200296	0.18697	0.041391	-0.0742945	-0.0382382	0.136981	0.677736	0.00711408	0.00918068	0.0528607	0.87695	0.0211758	0.0880694	0.0372423	1	1	1	0	0	0	3
1458308_at	strawberry notch homolog 2 (Drosophila)	Sbno2	216161	0.0132451	0.0501816	0.260349	-0.00806433	0.000150321	0.0985474	0.329611	0.0507366	0.00345766	0.0165765	0.217986	0.200108	0.345445	-0.0573534	-0.0192869	0.0409045	0.584847	-0.0105794	0.0676383	0.0591289	0.577208	-0.0144083	0.056543	0.019007	1	1	1	0	0	0	3
1415822_at	stearoyl-Coenzyme A desaturase 2	Scd2	20250	0.0373759	-0.0458996	-0.201104	0.0241661	0.000510117	-0.182559	-0.201792	-0.0754904	0.000243967	0.0784315	-0.0391665	-0.178839	0.74773	-0.0195048	-0.0780881	0.102116	0.19929	0.043362	-0.00844259	0.0711109	0.535105	0.00478233	-0.0886627	-0.073464	1	1	1	0	0	0	3
1418206_at	stromal cell-derived factor 2-like 1	Sdf2l1	64136	0.00659684	-0.0102078	-0.0412671	0.208445	0.000320148	0.0131185	0.139493	0.290335	5.55395e-05	0.0227293	0.0788445	0.252994	0.905489	0.0477465	0.0639965	0.313972	0.779951	-0.0148344	0.0890395	0.228631	0.0585768	0.0152227	0.055639	0.22272	1	1	1	0	0	0	3
1452141_a_at	selenoprotein P, plasma, 1	Sepp1	20363	0.00224327	-0.00325735	-0.078624	-0.23763	9.04902e-06	-0.00609287	-0.0971745	-0.390297	0.000282025	0.006552	-0.0376641	-0.183431	0.795272	0.0212588	0.0378896	-0.0303675	0.739167	-0.0319619	-0.0334331	-0.00424295	0.419345	-0.0150268	-0.0424714	-0.0350956	1	1	1	0	0	0	3
1434015_at	solute carrier family 2 (facilitated glucose transporter), member 6	Slc2a6	227659	0.00517386	0.0767412	0.19498	0.2259	6.55515e-05	0.0558783	0.474182	0.46378	0.0164514	0.0143132	0.11875	0.400817	0.681157	0.0375382	0.033059	0.194769	0.24683	-0.0313262	-0.0325243	0.15231	0.971938	-0.00282944	0.0480513	0.0336401	1	1	1	0	0	0	3
1450322_s_at	schlafen 3 /// schlafen 4	Slfn3	20557	0.0102618	0.0753616	0.0507518	0.677899	2.97871e-06	-0.0676967	0.39395	0.745002	0.0420215	-0.0062122	0.165885	0.845242	0.729418	0.0515519	0.0250065	0.108294	0.48861	0.027588	0.0970484	0.155916	0.619132	0.0595823	0.0363937	0.162886	1	1	1	0	0	0	3
1450446_a_at	suppressor of cytokine signaling 1	Socs1	12703	0.0053183	0.0329161	0.578827	0.294387	3.76487e-09	0.0377286	0.811989	0.795721	0.000373375	-0.00128879	0.190953	0.640666	0.891007	0.0537425	0.100239	-0.0288906	0.0591825	0.0278492	0.0865801	0.159916	0.36849	0.0590793	-0.0626495	0.159562	1	1	1	0	0	0	3
1416576_at	suppressor of cytokine signaling 3	Socs3	12702	0.00255355	0.232513	0.680396	0.328837	3.25549e-06	0.279311	0.717959	0.33484	0.00393179	0.0561938	0.550025	0.509956	0.435956	-0.133187	0.430413	0.260744	0.557951	0.0452395	0.182785	0.149619	0.274638	0.0287786	0.247683	0.109982	1	1	1	0	0	0	3
1455899_x_at	suppressor of cytokine signaling 3	Socs3	12702	0.00057027	0.335884	0.920572	0.374208	2.48134e-05	0.179098	0.630247	0.344728	0.00270311	0.0170094	0.571044	0.555195	0.297098	-0.15522	0.67811	0.680298	0.133542	-0.0262483	0.420322	0.17673	0.325221	-0.00141442	0.433437	0.164075	1	1	1	0	0	0	3
1456212_x_at	suppressor of cytokine signaling 3	Socs3	12702	0.000986418	0.322365	0.886304	0.31445	9.39481e-06	0.299218	0.660186	0.340546	0.00219761	-0.0343667	0.462902	0.503603	0.351205	-0.178521	0.570074	0.460679	0.11698	-0.051056	0.372508	0.119641	0.14148	0.0160713	0.352988	0.184713	1	1	1	0	0	0	3
1417193_at	superoxide dismutase 2, mitochondrial	Sod2	20656	0.0168708	0.00872191	0.117509	0.202069	1.01609e-06	0.0652125	0.526533	0.498832	0.000219937	0.0108263	0.105661	0.301755	0.730184	-0.0296605	0.00174154	-0.0894295	0.644708	0.0099534	-0.044587	-0.0499148	0.576558	-0.0583902	-0.0799493	-0.0210864	1	1	1	0	0	0	3
1448610_a_at	superoxide dismutase 2, mitochondrial	Sod2	20656	0.0129783	0.00723336	0.122801	0.201092	5.7459e-08	0.0964683	0.52114	0.521865	0.000203854	0.0427471	0.0927975	0.294305	0.483187	-0.00537549	0.0790791	0.00048436	0.71283	-0.0177029	-0.0105968	0.00972726	0.998786	0.0058464	0.0159673	-0.02335	1	1	1	0	0	0	3
1417500_a_at	transglutaminase 2, C polypeptide	Tgm2	21817	0.00970582	0.000389538	0.0851398	0.181521	2.88644e-05	-0.0361342	0.223947	0.867729	0.0066456	0.0392971	0.0174579	0.245236	0.319056	0.0268023	0.0857063	0.333271	0.376172	-0.0244085	-0.0360011	0.214351	0.395053	0.0305954	0.00440214	0.198728	1	1	1	0	0	0	3
1426004_a_at	transglutaminase 2, C polypeptide	Tgm2	21817	0.0303307	0.0246683	0.0965014	0.195891	0.000160573	0.0183037	0.106367	0.408411	0.00175522	0.0397073	0.0217822	0.326903	0.572892	-0.0289062	0.0160018	0.205565	0.748581	-0.00124004	-0.0249365	0.127307	0.772437	0.0125778	0.0197376	0.136323	1	1	1	0	0	0	3
1433428_x_at	transglutaminase 2, C polypeptide	Tgm2	21817	0.0213291	0.0291748	0.0933331	0.256188	0.000124057	-0.1086	0.156976	0.971736	0.0164153	0.0929194	0.0384234	0.196154	0.100105	-0.0283277	0.141267	0.304923	0.157351	-0.0151028	-0.0315239	0.211569	0.615984	0.0451308	-0.0318794	0.0990868	1	1	1	0	0	0	3
1437277_x_at	transglutaminase 2, C polypeptide	Tgm2	21817	0.00975594	0.011135	0.081524	0.214839	0.000338703	-0.0976475	0.177276	0.906291	0.0171191	0.0286989	0.0227952	0.196465	0.0709967	-0.0489765	0.131089	0.310251	0.465155	-0.0160434	-0.0437272	0.152923	0.530205	0.0233866	-0.0167297	0.119728	1	1	1	0	0	0	3
1448529_at	thrombomodulin	Thbd	21824	0.0047332	-0.00630858	-0.0768811	-0.306256	1.17403e-07	-0.0321262	-0.219862	-0.370501	0.000459936	0.00798907	-0.0649523	-0.232904	0.229763	-0.0176626	0.188485	0.049376	0.483607	-0.0155524	-0.0308754	0.00747474	0.596315	-0.0261267	0.0398863	-0.101847	1	1	1	0	0	0	3
1454677_at	tissue inhibitor of metalloproteinase 2	Timp2	21858	0.00500302	0.000144074	-0.00768677	-0.331597	0.000562713	0.0095257	-0.0651193	-0.452304	0.000287832	0.0162052	-0.0357168	-0.192411	0.606502	0.128679	-0.0148561	-0.261425	0.869196	0.0199053	-0.0931106	-0.0307897	0.202987	0.0145677	-0.0809447	-0.094008	1	1	1	0	0	0	3
1450672_a_at	three prime repair exonuclease 1	Trex1	22040	0.000611905	0.0584442	0.147626	0.317208	8.16142e-05	0.0897974	0.414772	0.324929	6.12117e-05	-0.0427094	0.200265	0.463706	0.0903102	0.00945657	0.0711736	0.221807	0.22946	-0.0324676	0.0237181	0.143183	0.524682	-0.0187567	0.0293661	0.114687	1	1	1	0	0	0	3
1417976_at	adenosine deaminase	Ada	11486	0.00212188	-0.0166637	-0.132657	0.205193	0.00228578	-0.114643	0.00442555	0.205721	0.0853877	0.0420322	0.0437567	0.131489	0.00726414	0.0238519	-0.0499486	0.231517	0.63164	-0.0240887	-0.00943621	0.030926	0.187579	0.0915165	0.0116747	0.0974764	1	1	0	1	0	0	3
1417308_at	pyruvate kinase, muscle	Pkm2	18746	0.0122534	0.076518	-0.034782	0.397251	0.00169297	0.113988	0.0334418	0.199606	0.0908707	0.00777757	0.0269847	0.0868297	0.0323252	0.024861	-0.0386088	0.270938	0.716423	0.0528488	-0.00174377	0.0638033	0.860087	0.0289452	-0.0313408	-0.00452878	1	1	0	1	0	0	3
1438948_x_at	translocator protein	Tspo	12257	0.011087	-0.00964411	-0.0310248	0.265028	0.0294635	0.150345	0.0365592	0.191082	0.000150371	-0.0406852	-0.00915043	0.133368	0.00986352	-0.0254595	-0.0821607	0.212586	0.715249	0.00398989	0.0176479	0.0825156	0.57852	0.0395848	0.0436444	0.0804648	1	1	0	1	0	0	3
1456251_x_at	translocator protein	Tspo	12257	0.00833842	-0.0175247	-0.00436882	0.265758	0.0489062	0.152921	0.0231931	0.202129	9.57001e-06	-0.0189228	-0.0201335	0.113392	0.0257025	0.0110562	-0.0690918	0.257556	0.365779	-0.00213781	-0.00476572	0.100415	0.0686131	0.0264344	-0.0335811	0.0876019	1	1	0	1	0	0	3
1417125_at	S-adenosylhomocysteine hydrolase	Ahcy	269378	0.0451961	-0.0448211	-0.0471955	0.176093	6.25255e-06	-0.0547813	0.00451441	0.280713	0.116502	-0.0367133	0.0270312	0.0675475	0.25832	0.0567696	0.0383831	-0.158146	0.0462724	-0.0438809	0.0334486	-0.177073	0.855948	0.0235976	-0.0168292	-0.00547636	1	1	0	0	1	0	3
1418991_at	BCL2-antagonist/killer 1	Bak1	12018	0.000886531	0.0377323	-0.00174468	0.295002	1.96876e-06	0.0441368	0.0637134	0.389184	0.0411838	-0.0272475	0.0198424	0.160519	0.531376	0.0167492	0.0193091	0.071115	0.00200457	-0.0226197	-0.035844	0.291716	0.166679	-0.0317525	-0.0266421	0.177862	1	1	0	0	1	0	3
1426062_a_at	caspase 7	Casp7	12369	0.00413898	0.00191947	-0.014578	0.209273	0.00058517	0.0176678	0.101526	0.218102	0.00572431	-0.136106	-0.0455738	0.168731	0.76253	-0.0165803	-0.0783314	0.100465	0.000357842	-0.0163025	-0.06071	0.294017	0.219306	-0.0252727	0.0290664	0.107679	1	1	0	0	1	0	3
1448659_at	caspase 7	Casp7	12369	0.00261686	-0.0345911	0.0413678	0.208503	7.07389e-05	-0.0559002	0.127294	0.267052	0.000921131	-0.0190007	-0.0110499	0.150933	0.845272	-0.011424	0.00673115	-0.0205414	7.73118e-06	-0.0164658	-0.0737096	0.407635	0.655854	0.0379279	-0.0221735	0.141438	1	1	0	0	1	0	3
1421304_at	killer cell lectin-like receptor, subfamily A, member 2	Klra2	16633	0.0269089	0.00878136	0.123272	0.368685	0.00847806	0.0746195	-0.00332526	0.485116	0.128706	0.00662559	0.0010088	0.242574	0.730755	-0.132542	-0.0250608	0.0723534	0.0132175	-0.00357127	-0.0213844	0.184896	0.430569	-0.0133467	-0.00966217	0.198671	1	1	0	0	1	0	3
1416979_at	proteasome maturation protein	Pomp	66537	2.6674e-06	0.00711719	-0.0241091	0.244478	2.98808e-06	-0.0246418	0.0758302	0.291491	4.97295e-06	-0.0274106	-0.00531252	0.165291	0.0600079	0.0620467	-0.0612306	0.106161	0.0025301	-0.0482943	-0.0139334	0.183935	0.323984	-0.0129072	-0.0424195	0.0812706	1	1	0	0	1	0	3
1434356_a_at	proteasome (prosome, macropain) subunit, alpha type 5	Psma5	26442	0.00149951	0.0149814	0.0290009	0.361009	3.01828e-08	-0.010761	0.0429558	0.461192	4.48706e-05	-0.0251847	-0.0137794	0.162538	0.234803	-0.0056613	-0.0434876	0.168332	7.03874e-07	-0.0218636	0.0138401	0.226779	0.173909	0.00400721	-0.00837113	0.163763	1	1	0	0	1	0	3
1418612_at	schlafen 1	Slfn1	20555	0.0351645	-0.00561312	0.0953984	0.543082	8.13667e-06	0.0822819	0.15404	0.365665	0.403331	-0.114753	0.201016	0.569936	0.143495	0.0925668	0.123351	0.315561	0.0473178	-0.00550553	0.0733577	0.287399	0.0981014	-0.0438193	0.0720683	0.365546	1	1	0	0	1	0	3
1416119_at	thioredoxin 1	Txn1	22166	0.000204655	-0.00813313	0.00896755	0.385644	3.57584e-07	0.00625483	0.179551	0.536433	5.12155e-05	0.00650276	0.0139662	0.173917	0.00516677	0.0138887	-0.0282915	0.162198	2.33461e-09	-0.0136283	-0.033371	0.313377	0.0123705	0.0297017	-0.0284612	0.0270046	1	1	0	0	1	0	3
1417023_a_at	fatty acid binding protein 4, adipocyte	Fabp4	11770	0.0239798	0.209074	0.00495539	-0.252923	4.56548e-08	-0.0521245	-0.0686942	-0.873989	0.0744054	0.122743	0.141184	-0.503802	0.266658	0.0270642	-0.198609	0.261393	0.964138	0.0768375	-0.00215847	-0.0590361	0.00757449	0.0691537	0.0460884	-0.187299	1	1	0	0	0	1	3
1443794_x_at	nucleolar complex associated 4 homolog (S. cerevisiae)	Noc4l	100608	0.0498602	-0.00260784	0.157354	0.253161	5.84528e-05	0.0171742	0.232442	0.217126	0.0539514	0.0268698	0.0781543	0.188226	0.572892	-0.0439277	0.105606	-0.00296663	0.212499	-0.00509255	0.029919	0.0612162	0.00300567	0.00501153	0.0536589	0.185258	1	1	0	0	0	1	3
1450165_at	schlafen 2	Slfn2	20556	0.0296961	0.158295	0.265493	0.23513	0.000529335	0.0400274	0.277135	0.189808	0.506272	-0.0576433	0.158436	0.331906	0.400118	0.0123383	0.016893	0.137496	0.742263	-0.00355516	0.1507	0.106731	0.00118036	0.0860462	0.0668558	0.503304	1	1	0	0	0	1	3
1423062_at	insulin-like growth factor binding protein 3	Igfbp3	16009	0.000109737	0.01949	-0.135283	-0.699402	0.391432	0.0554237	-0.0245971	-0.0688524	0.0302376	0.0626812	0.231122	-0.346449	0.0118177	0.000528645	0.171982	-0.255338	0.0216622	0.0215968	0.0652689	-0.132311	0.289736	0.0293546	0.139832	-0.0391894	1	0	1	1	0	0	3
1455439_a_at	lectin, galactose binding, soluble 1	Lgals1	16852	0.00828728	0.0346339	-0.00597644	0.231857	0.0216486	-0.0603248	0.0214437	0.115082	2.02176e-05	-0.0439561	-0.000709366	0.182967	0.000831489	-0.0371727	-0.105776	0.582997	0.072896	0.0102758	-0.0471553	0.205498	0.557384	0.00955597	-0.0504573	-0.00333627	1	0	1	1	0	0	3
1449277_at	predicted gene, 100039053 /// chemokine (C-C motif) ligand 19 /// similar to EBI-1 ligand chemokine	100039053	100039053	0.0218564	0.109536	0.311292	0.276628	0.22017	0.0208968	0.121914	0.235761	0.0341891	0.0786682	0.343019	0.673151	0.483578	-0.0863606	-0.0200965	0.149835	0.00157289	0.0708641	-0.0164177	0.478719	0.910802	-0.0687467	0.00881201	0.110605	1	0	1	0	1	0	3
1429422_at	RIKEN cDNA 4933412E12 gene	4933412E12Rik	71086	0.00608322	0.0727327	0.00322057	0.230753	0.101993	-0.100891	0.0322613	0.145868	0.0115801	-0.0380536	-0.0322697	0.259936	0.612669	0.00848397	0.00266021	0.0720049	6.35793e-06	0.0192795	0.0258614	0.191572	0.00178041	0.00790551	0.00908184	0.137273	1	0	1	0	1	0	3
1449280_at	endothelial cell-specific molecule 1	Esm1	71690	0.0240694	0.0128008	0.0934912	-0.275272	0.0868269	-0.0694025	-0.154018	-0.13993	0.0123919	-0.125382	-0.0270197	-0.510127	0.841818	-0.0172254	0.181462	-0.0273089	0.0233128	-0.0100805	-0.030516	-0.280728	0.516382	0.0314096	0.0585736	-0.0336267	1	0	1	0	1	0	3
1436367_at	---	---	---	0.0126167	-0.00105734	-0.0499946	-0.265832	0.24962	0.0775107	-0.0897043	0.0595159	0.000259992	0.0377499	-0.0214802	-0.271854	0.861171	-0.0469474	0.00656873	0.00618162	0.0371645	0.0253511	-0.0302906	-0.131118	0.00420663	0.0485393	0.0143869	-0.176631	1	0	1	0	0	1	3
1417063_at	complement component 1, q subcomponent, beta polypeptide	C1qb	12260	0.0110237	0.0397229	-0.0680992	0.179204	0.0658712	0.00496707	0.148051	0.208256	0.00513022	-0.0422133	0.0277792	0.217386	0.482467	-0.0804152	-0.121704	0.284744	0.0555329	-0.0290365	-0.0266556	0.366528	0.0386262	-0.00572768	-0.0295032	0.32186	1	0	1	0	0	1	3
1418340_at	Fc receptor, IgE, high affinity I, gamma polypeptide	Fcer1g	14127	0.0102038	0.0367436	-0.0152204	0.225745	0.868765	0.0186637	0.0558088	0.0608839	0.146587	-0.0177299	0.128855	0.350563	0.170514	-0.0118281	-0.050501	0.324301	0.00122518	-0.00846328	-0.0324704	0.307085	0.00543988	-0.0553648	-0.00263034	0.289219	1	0	0	0	1	1	3
1423870_at	axin interactor, dorsalization associated	Aida	108909	0.101498	-0.024492	0.0355613	0.0390835	1.11705e-07	0.081273	0.122417	0.260269	7.53152e-06	-0.0309105	-0.0108493	0.284014	0.015765	0.0176829	-0.0719028	0.199623	0.00684661	-0.0200148	-0.0251848	0.155058	0.261316	-0.0534399	-0.00882938	0.189347	0	1	1	1	0	0	3
1416414_at	elastin microfibril interfacer 1	Emilin1	100952	0.443016	0.0254762	-0.0811816	0.121559	0.0178681	0.0691307	0.21683	0.113366	0.0159706	0.0335817	0.0573678	0.177268	0.0396181	0.048362	-0.112351	0.287177	0.390277	0.103482	-0.164905	0.15271	0.923309	-0.0205984	-0.0402036	-0.0234161	0	1	1	1	0	0	3
1421855_at	fibrinogen-like protein 2	Fgl2	14190	0.0984919	-0.0403634	0.00107576	0.365242	2.16217e-05	-0.0288652	0.21163	0.693214	0.00929857	-0.122788	0.0833581	0.433473	0.00563103	-0.0398318	-0.0774011	0.363403	0.0850443	-0.00301402	-0.0292502	0.279301	0.457804	-0.0506829	0.170148	0.155501	0	1	1	1	0	0	3
1453678_at	methyl-CpG binding domain protein 1	Mbd1	17190	0.19031	0.0256853	0.12501	0.0748357	4.21599e-06	0.0586689	0.574962	-0.16408	0.000713092	-0.0851031	0.263533	0.209858	0.0116129	-0.0153619	0.22174	-0.059664	0.356074	-0.0296469	0.203608	-0.0566295	0.0876701	0.0109524	0.0622221	0.0532696	0	1	1	1	0	0	3
1417426_at	serglycin	Srgn	19073	0.0410922	0.0505291	0.0814493	0.125988	0.000205679	0.0512997	0.16033	0.221593	0.0175823	-0.0204717	0.124528	0.24464	0.000367232	-0.0278205	0.0690203	0.514494	0.0978369	0.0464092	0.0122	0.211069	0.183324	-0.013777	-0.0170864	0.126242	0	1	1	1	0	0	3
1428196_a_at	RIKEN cDNA 1200015F23 gene	1200015F23Rik	67809	0.492805	-0.000736771	0.0584634	0.180637	1.13733e-07	0.0301712	0.391584	0.405879	8.12183e-06	0.0516865	0.0209716	0.283831	0.0673696	0.0126106	0.0668105	0.118342	4.94631e-08	0.00762724	-0.023544	0.195678	0.207192	-0.0306088	0.00936229	0.126913	0	1	1	0	1	0	3
1450459_at	RIKEN cDNA 2010106G01 gene	2010106G01Rik	66552	0.221879	-0.0338887	0.0120663	0.0630892	0.000464072	0.0875972	0.147829	0.232791	0.000544142	-0.0260997	-0.0166787	0.235492	0.0364767	-0.019842	-0.0432221	0.170141	0.00578185	0.0373132	0.0179983	0.189326	0.75947	-0.0366359	0.00271588	0.0328379	0	1	1	0	1	0	3
1435454_a_at	cDNA sequence BC006779	BC006779	229003	0.0564668	-0.00519522	0.0805083	0.169921	5.59368e-06	-0.0234755	0.0798371	0.337274	0.0206922	-0.0144536	0.0346353	0.2281	0.302135	-0.0554202	-0.0931671	0.192253	0.00438288	0.00974171	-0.041599	0.200569	0.0736466	0.00514335	0.0132751	0.179304	0	1	1	0	1	0	3
1456437_x_at	complement component 1, r subcomponent /// complement component C1rb	C1r	50909	0.344609	-0.0235784	0.0645967	0.184055	0.00158677	-0.041606	-0.00348506	0.243968	0.000185266	-0.00543832	-0.000284465	0.358101	0.417681	-0.0869113	0.14884	0.0746148	1.74818e-05	0.0215398	0.00533536	0.535749	0.533878	-0.0145953	-0.028345	0.252357	0	1	1	0	1	0	3
1416051_at	complement component 2 (within H-2S)	C2	12263	0.450246	0.0287902	0.00954989	0.106139	8.85697e-06	0.0202655	-0.0024375	0.401114	0.000115017	0.0232792	0.0328391	0.303487	0.235588	-0.0620688	-0.0104994	0.141482	1.41991e-05	-0.0421724	-0.0478425	0.320415	0.0119041	-0.0435587	-0.0824277	0.159319	0	1	1	0	1	0	3
1441912_x_at	complement component 2 (within H-2S)	C2	12263	0.760949	0.0664949	0.00665202	0.0646415	0.0239112	0.0417461	0.0608244	0.307763	0.000538765	-0.0344444	0.0263928	0.286611	0.129649	-0.0982177	-0.00931704	0.191264	2.00661e-05	-0.0113055	-0.0540997	0.321391	0.121083	-0.0508425	0.00524042	0.243133	0	1	1	0	1	0	3
1457664_x_at	Complement component 2 (within H-2S)	C2	12263	0.523804	0.0441644	-0.0151023	0.109074	0.00154641	-0.0393167	0.0170716	0.449458	0.00188644	-0.0247105	0.00158036	0.188643	0.438015	-0.0558897	0.0146627	0.137585	1.00114e-07	-0.011226	-0.0458569	0.334305	0.201515	0.0262925	-0.0115856	0.191949	0	1	1	0	1	0	3
1452087_at	epithelial stromal interaction 1 (breast)	Epsti1	108670	0.901628	-0.0369724	-0.0302289	0.0483583	3.28107e-06	-0.0297294	-0.108017	0.177538	0.00256526	-0.112163	-0.00213933	0.385074	0.355478	-0.0660565	-0.0453055	0.0967934	0.00030189	-0.0141806	-0.0142703	0.266741	0.000792549	0.00518748	-0.0481253	0.169235	0	1	1	0	1	0	3
1434991_at	F-box and WD-40 domain protein 17	Fbxw17	109082	0.0730312	0.0321579	-0.0173292	0.195867	4.73234e-06	0.0333779	0.084851	0.38101	4.48706e-05	-0.0492825	0.0519545	0.303424	0.869261	0.128606	0.0254777	0.0720044	3.87118e-05	-0.0206612	-0.004326	0.430241	0.115816	0.0118266	0.0310631	0.129473	0	1	1	0	1	0	3
1434657_at	glutaminase	Gls	14660	0.00772749	0.0299992	-0.00269551	-0.16741	2.51063e-07	0.0271126	-0.0368602	-0.391056	4.18427e-07	0.0433087	-0.0126039	-0.367082	0.892525	-0.066334	0.042975	-0.01598	5.1048e-08	0.0138487	-0.00117315	-0.529324	0.0197331	0.00468216	-0.00607217	-0.148077	0	1	1	0	1	0	3
1444619_x_at	proteasome (prosome, macropain) subunit, beta type 8 (large multifunctional peptidase 7)	Psmb8	16913	0.295314	0.0984857	0.0611074	0.277081	0.00552733	0.133114	0.0523766	0.435001	3.23883e-05	-0.0688499	-0.0035442	0.547101	0.0514453	-0.0404753	-0.0239045	0.422882	3.62281e-09	-0.00245996	-0.0920504	0.608552	0.395184	0.0422917	-0.0697866	0.188338	0	1	1	0	1	0	3
1460255_at	tumor necrosis factor (ligand) superfamily, member 13b	Tnfsf13b	24099	0.802499	0.000850432	-0.0331292	-0.03966	0.0108567	-0.0102872	-0.0814081	-0.241627	7.02718e-06	0.0138043	-0.0354986	0.25057	0.553625	-0.0686234	0.00375282	0.125648	0.00288789	0.0247286	0.00585184	0.213879	0.544873	-0.00711551	-0.0705093	0.0419744	0	1	1	0	1	0	3
1460345_at	axin interactor, dorsalization associated	Aida	108909	0.0962891	-0.0256495	-0.0215707	0.0930947	4.41378e-07	0.0487159	0.0719509	0.317586	2.96986e-05	-0.0151702	0.0110683	0.217974	0.411062	0.0449928	-0.0179094	0.109357	0.0965735	-0.014671	-0.00432554	0.12525	0.0185342	-0.0391244	-0.0570358	0.177294	0	1	1	0	0	1	3
1449453_at	bone marrow stromal cell antigen 1	Bst1	12182	0.514428	0.037309	0.0509854	0.147477	2.29256e-06	0.15346	0.478007	0.679627	0.00511954	0.0785115	0.04363	0.303782	0.191399	-0.0540728	-0.0138282	0.262662	0.878536	-0.0107704	-0.0345404	0.0571387	0.0178401	-0.00476052	0.0690805	0.224985	0	1	1	0	0	1	3
1437726_x_at	complement component 1, q subcomponent, beta polypeptide	C1qb	12260	0.172788	-0.00902696	-0.0101767	0.137471	0.014467	-3.43661e-05	0.110298	0.19147	0.00261733	0.0114612	0.0493885	0.195547	0.718509	-0.0846714	-0.0581918	0.195403	0.472806	-0.0406746	-0.0361877	0.259471	0.00259268	-0.0126714	0.0190261	0.34357	0	1	1	0	0	1	3
1422005_at	eukaryotic translation initiation factor 2-alpha kinase 2	Eif2ak2	19106	0.183976	0.0203949	-0.0358087	0.311841	2.75596e-08	-0.0422639	0.234107	0.436738	0.000882437	-0.0277883	0.0359383	0.282205	0.62203	0.0731315	-0.0753175	0.115924	0.280666	-0.0195606	0.0573749	0.133918	8.79525e-06	0.00835532	-0.00703593	0.212118	0	1	1	0	0	1	3
1420437_at	indoleamine-pyrrole 2,3 dioxygenase	Indo	15930	0.712651	0.0335931	-0.00678486	-0.0126605	0.00455587	0.0813904	0.178276	0.274986	1.71783e-08	0.0324629	-0.0124762	1.24463	0.59413	0.0903588	-0.115347	0.219234	0.522041	-0.00910813	-0.0425335	0.0954934	1.38143e-08	0.0132872	-0.000940789	0.877194	0	1	1	0	0	1	3
1423608_at	integral membrane protein 2A	Itm2a	16431	0.0564668	0.0356683	0.0100919	-0.285377	0.00259434	-0.21529	-0.312629	-0.471642	0.0100874	0.00560659	-0.0414688	-0.218152	0.949946	-0.00167595	-0.00467033	-0.00103377	0.0270768	0.0171422	-0.0237633	-0.167363	0.0222255	-0.075326	-0.0286469	-0.21275	0	1	1	0	0	1	3
1454733_at	nucleotide-binding oligomerization domain containing 1	Nod1	107607	0.646871	-0.0418029	0.0738806	0.093247	0.00306003	-0.0244758	0.257999	0.175237	0.00595771	0.0169913	0.0393204	0.340421	0.619929	-0.000869177	-0.0162982	0.135592	0.00382907	-0.013838	-0.0235341	0.161956	0.0136871	0.0116391	-0.0486054	0.230778	0	1	1	0	0	1	3
1416432_at	6-phosphofructo-2-kinase/fructose-2,6-biphosphatase 3	Pfkfb3	170768	0.429104	0.0541389	0.0651465	0.127798	8.69031e-06	0.0518964	0.187974	0.0998578	0.00802456	-0.0731928	0.176654	0.362849	0.756747	-0.0546457	0.228729	-0.0340023	0.453653	0.00515309	0.0721036	0.111656	8.32307e-06	-0.00213107	0.104839	0.49275	0	1	1	0	0	1	3
1422782_s_at	toll-like receptor 3	Tlr3	142980	0.361887	0.139309	0.0622863	0.00951628	0.00652297	-0.0443934	0.143003	0.27362	0.000803625	-0.0245568	-0.00726076	0.208033	0.31676	-0.0101887	-0.0152091	0.171281	0.123084	-0.023608	-0.0801629	0.0952247	0.00125999	-0.0212128	0.00257253	0.220061	0	1	1	0	0	1	3
1415694_at	tryptophanyl-tRNA synthetase	Wars	22375	0.103216	0.0705344	0.0714901	0.251426	1.4777e-06	0.00168351	0.282805	0.516974	1.28445e-06	0.0265897	0.0317423	0.632905	0.110935	-0.00832433	-0.0112598	0.200711	0.135994	-0.0182916	-0.00445888	0.171633	2.90134e-09	-0.000625529	0.0814343	0.562714	0	1	1	0	0	1	3
1427091_at	zinc finger, NFX1-type containing 1	Znfx1	98999	0.0899498	0.0350047	0.00858772	0.178377	1.52904e-05	-0.086058	0.120443	0.452228	3.53833e-07	-0.0333211	0.00478263	0.336149	0.329205	-0.0889937	-0.0016696	0.128103	0.0107428	-0.0281336	0.00489847	0.133733	0.00107964	-0.0246447	-0.0326107	0.254662	0	1	1	0	0	1	3
1418826_at	membrane-spanning 4-domains, subfamily A, member 6B	Ms4a6b	69774	0.73569	-0.0376057	-0.0210634	0.0929997	0.00170957	0.00689139	-0.191667	-0.0296091	0.429897	-0.216668	0.00356209	0.435027	0.0204598	-0.0283856	-0.054841	0.311572	0.0172544	0.00228362	0.00711604	0.369752	0.0891707	-0.0493725	-0.0298291	0.407406	0	1	0	1	1	0	3
1450234_at	membrane-spanning 4-domains, subfamily A, member 6C	Ms4a6c	73656	0.157802	0.0593623	-0.0187231	0.172073	0.00378637	-0.0114405	0.0107964	0.256123	0.0529119	-0.214796	0.155406	0.346811	0.0174886	-0.0155615	-0.066552	0.360873	0.0047904	0.0203506	-0.0297525	0.379874	0.0516615	-0.0345023	-0.0725883	0.289415	0	1	0	1	1	0	3
1424374_at	GTPase, IMAP family member 4	Gimap4	107526	0.465003	-0.0712407	0.1735	-0.0980438	0.00102251	-0.0825005	-0.210045	-0.261807	0.306525	-0.102365	0.0499148	0.103374	0.0135569	0.0251557	-0.0640848	0.282206	0.0420405	0.00852904	-0.0734739	0.151557	0.00499197	-0.0260229	-0.0522089	0.286337	0	1	0	1	0	1	3
1424375_s_at	GTPase, IMAP family member 4	Gimap4	107526	0.649179	0.000144557	0.168144	-0.0791224	2.43899e-05	-0.088387	-0.250624	-0.198897	0.0701625	-0.0605201	-0.0509353	0.106385	0.00408374	-0.0619863	-0.0156362	0.287497	0.0188395	-0.0160401	-0.0645174	0.174794	0.0226356	-0.0449022	-0.0544572	0.30573	0	1	0	1	0	1	3
1449455_at	hemopoietic cell kinase	Hck	15162	0.351721	-0.00983978	0.0665825	0.110251	1.34985e-05	-0.00813158	0.230861	0.299273	0.551664	-0.0211627	-0.0120018	0.187376	0.0098936	-0.0505981	-0.0964429	0.383987	0.179138	-0.0167465	0.0446894	0.212339	0.00756313	-0.0348664	0.0654297	0.245874	0	1	0	1	0	1	3
1416926_at	transformation related protein 53 inducible nuclear protein 1	Trp53inp1	60599	0.339133	0.0535663	-0.0489043	-0.158234	6.23076e-05	-0.0428895	-0.176477	-0.149907	0.0240392	0.0386053	0.0619823	-0.106205	0.0254484	0.2176	0.306692	0.229317	0.565846	0.0427477	0.0471101	0.0613798	0.0478663	0.141995	0.183086	-0.0154125	0	1	0	1	0	1	3
1421358_at	histocompatibility 2, M region locus 3	H2-M3	14991	0.841097	0.0694638	0.0590604	0.036955	0.0232948	0.00328494	-0.0942392	0.202422	0.622905	-0.0694259	-0.0475537	0.168223	0.568539	0.000945954	-0.0212758	0.165556	1.54336e-06	-0.100606	-0.0152745	0.457505	0.00249776	-0.0373039	-0.0157171	0.37969	0	1	0	0	1	1	3
1420671_x_at	membrane-spanning 4-domains, subfamily A, member 4C	Ms4a4c	64380	0.251961	-0.0131047	0.176337	0.172207	2.95946e-05	-0.00517322	0.0261309	0.361241	0.153549	-0.300751	0.102705	0.726012	0.00619427	-0.00125789	0.0563859	0.301893	0.000373824	-0.0663457	0.044952	0.365714	0.00235504	-0.0279222	-0.0434481	0.333595	0	1	0	0	1	1	3
1450454_at	torsin family 3, member A	Tor3a	30935	0.0128165	0.0817347	0.0331354	0.160134	5.36188e-06	0.0402458	0.137965	0.309629	0.00405073	0.00238015	-0.0137231	0.151723	0.565086	0.0494481	4.0316e-05	0.138365	0.0160078	-0.00355989	-0.019973	0.190059	2.17162e-05	0.0230098	-0.00162845	0.243824	0	1	0	0	1	1	3
1450648_s_at	histocompatibility 2, class II antigen A, beta 1 /// similar to H-2 class II histocompatibility antigen, A-D beta chain precursor /// response to metastatic cancers 2 /// response to metastatic cancers 5	H2-Ab1	114888	0.100902	-0.019772	0.0433752	-0.340832	0.00247417	0.0105148	-0.0382732	-0.00382985	0.0205931	-0.138673	-0.00818785	0.318571	0.0187754	-0.0900678	-0.147658	0.453847	1.35374e-05	-0.0243138	-0.152665	0.736753	0.475203	0.00899797	-0.103682	0.307516	0	0	1	1	1	0	3
1416295_a_at	interleukin 2 receptor, gamma chain	Il2rg	16186	0.598125	-0.012389	0.140014	-0.107189	0.00153615	-0.045017	-0.13717	-0.0492852	0.00328083	-0.0764175	-0.00978534	0.377815	0.0169656	-0.0813016	-0.0569899	0.445548	0.00198123	0.000620313	0.0158706	0.362306	0.44934	-0.0062771	0.0365303	0.243806	0	0	1	1	1	0	3
1451969_s_at	poly (ADP-ribose) polymerase family, member 3	Parp3	235587	0.25654	-0.000669378	-0.0689992	0.0323016	0.00614927	0.0375612	-0.0681689	0.137347	0.00013801	-0.0484854	-0.0455103	0.250363	0.000696478	0.0319742	0.0697305	0.250182	0.00501915	-0.0446671	0.039178	0.263663	0.779365	-0.0155953	0.0879311	0.05017	0	0	1	1	1	0	3
1424354_at	transmembrane protein 140	Tmem140	68487	0.0623725	0.000895275	-0.003826	0.180036	0.23044	0.302134	0.120153	0.190663	0.00341769	0.034824	-0.116374	0.384317	0.0467745	0.0164833	-0.107828	0.239004	0.0105255	0.0138317	-0.0477106	0.573195	0.225186	0.0169034	0.0108375	0.296067	0	0	1	1	1	0	3
1431008_at	RIKEN cDNA 0610037M15 gene /// histocompatibility 2, Q region locus 6	0610037M15Rik	110557	0.313735	0.0180352	0.0102571	0.146036	0.103959	0.0221798	-0.177958	-0.0147963	0.00101591	0.0211118	-0.0625945	0.494077	0.143495	-0.0523583	-0.0584937	0.121215	5.13062e-05	-0.0225146	-0.000901322	0.35222	0.00806076	-0.0473441	-0.0622552	0.21282	0	0	1	0	1	1	3
1451644_a_at	RIKEN cDNA 0610037M15 gene /// MHC class I like protein GS10 /// histocompatibility 2, Q region locus 1 /// histocompatibility 2, Q region locus 6	0610037M15Rik	110557	0.485704	-0.0278374	0.10308	0.169154	0.0774105	-0.0250941	-0.103043	0.134841	0.000443673	-0.0370879	-0.0639706	0.478446	0.187188	-0.0167129	-0.0741884	0.151007	7.73602e-06	0.0216445	0.00262155	0.361177	0.00834672	0.000133195	-0.0646456	0.215284	0	0	1	0	1	1	3
1424496_at	RIKEN cDNA 5133401N09 gene	5133401N09Rik	75731	0.31842	0.00845945	0.00254128	0.135354	0.00202817	-0.0671963	-0.0883099	-0.0608479	1.44529e-05	-0.00624423	-0.0375381	0.308329	0.187517	-0.0024177	0.0219243	0.192128	3.7433e-09	0.0132689	0.0313458	0.406216	9.31841e-07	0.0140317	-0.020089	0.427127	0	0	1	0	1	1	3
1433935_at	expressed sequence AU020206	AU020206	101757	0.621695	-0.0164697	0.0510304	0.0115499	0.044312	-0.0528582	-0.0388905	0.163493	0.00455949	-0.0113302	-0.042706	0.216338	0.0624843	0.0272331	0.0294963	0.206353	0.0126768	-0.010045	-0.0460105	0.251903	0.00139886	0.0151695	-0.0369838	0.316127	0	0	1	0	1	1	3
1449401_at	complement component 1, q subcomponent, C chain	C1qc	12262	0.0254378	0.019892	-0.0558778	0.126139	0.131527	0.0260526	0.0936058	0.0565541	0.000339356	0.00538244	0.04225	0.181913	0.375298	-0.103061	-0.179049	0.360222	0.0356169	-0.0476585	-0.0898654	0.406413	0.0299389	-0.0291049	-0.012546	0.302773	0	0	1	0	1	1	3
1436778_at	cytochrome b-245, beta polypeptide	Cybb	13058	0.752691	0.015394	0.00433068	0.140229	0.425804	-0.00641348	0.0650382	-0.0254048	0.0312446	0.0188168	0.0288181	0.217102	0.174537	-0.0548916	-0.110976	0.298933	0.00559589	-0.023163	-0.0304497	0.226894	0.018556	-0.0387498	-0.046053	0.233561	0	0	1	0	1	1	3
1424948_x_at	histocompatibility 2, D region locus 1 /// histocompatibility 2, K1, K region /// similar to H-2K(d) antigen	H2-D1	100044874	0.462706	-0.0298038	-0.00475416	0.198073	0.00237676	0.00384957	-0.139111	0.0330054	0.000167104	-0.0710407	-0.0872028	0.472396	0.179915	-0.0203464	-0.164187	0.209621	0.00064374	-0.0213296	-0.181892	0.893767	0.00378869	0.0345509	-0.171024	0.801808	0	0	1	0	1	1	3
1425614_x_at	histocompatibility 2, D region locus 1	H2-D1	14964	0.512853	-0.00173275	0.0508569	0.0463942	0.370552	0.0938719	0.20298	0.106272	0.000474622	0.00866165	-0.0204942	0.297101	0.962774	0.0681909	-0.0312635	-0.00768505	0.000416986	0.0211901	0.0449562	0.260794	0.0259112	-0.0547721	-0.0123753	0.176447	0	0	1	0	1	1	3
1450170_x_at	histocompatibility 2, D region locus 1	H2-D1	14964	0.510738	0.0132689	-0.0223851	0.137921	0.379061	-0.00754217	-0.0106997	0.0219773	4.21323e-05	-0.0565077	-0.0722484	0.349621	0.0577915	-0.00246966	-0.102434	0.230594	2.88505e-06	-0.00395312	-0.0659023	0.790254	0.0260633	-0.0439273	-0.15789	0.633417	0	0	1	0	1	1	3
1449580_s_at	histocompatibility 2, class II, locus Mb1 /// histocompatibility 2, class II, locus Mb2	H2-DMb1	14999	0.0899838	-0.0543834	-0.0376768	-0.24145	0.113625	-0.0077301	-0.0293931	0.0615596	0.000552179	-0.053018	-0.0244891	0.283256	0.0389705	0.123612	-0.0901026	0.374649	6.71249e-08	-0.00173964	-0.13576	1.01262	0.0201627	-0.0369745	-0.0602283	0.391188	0	0	1	0	1	1	3
1425336_x_at	histocompatibility 2, K1, K region	H2-K1	14972	0.125236	0.0204406	0.0154318	0.240016	0.00356624	0.0141581	-0.132991	0.0547136	3.7093e-05	-0.0473181	-0.0484187	0.45587	0.187607	-0.0265379	-0.118092	0.232782	0.000112352	0.00242228	-0.0786246	0.628011	0.00883416	-0.0818982	-0.203201	0.665094	0	0	1	0	1	1	3
1421322_a_at	interferon regulatory factor 9	Irf9	16391	0.120156	0.0378234	0.175663	0.184545	5.27884e-05	0.0966026	0.111811	0.124555	0.00342802	-0.0396263	0.116019	0.397659	0.262832	-0.00390383	-0.0460493	0.396065	0.000594235	0.0293477	0.0412372	0.453271	1.61167e-05	0.00770726	0.111678	0.554856	0	0	1	0	1	1	3
1427076_at	macrophage expressed gene 1	Mpeg1	17476	0.924983	-0.0108862	-0.0229597	0.0837304	0.69899	-0.0241335	-0.0252373	0.122387	0.002692	-0.0102839	0.039909	0.269249	0.118204	-0.133156	-0.347087	0.813847	1.43728e-07	-0.0107555	-0.0459213	0.544827	0.00197858	-0.0158905	-0.12845	0.415287	0	0	1	0	1	1	3
1418990_at	membrane-spanning 4-domains, subfamily A, member 4D	Ms4a4d	66607	0.259769	0.00333668	0.0611078	0.17591	0.31002	-0.00854183	-0.0999922	0.0290905	0.0430795	0.000210104	0.139238	0.285916	0.0590865	-0.0491511	0.159495	0.396277	0.000519971	0.0295301	-0.00797009	0.406562	0.00321067	-0.0973134	-0.0120353	0.299098	0	0	1	0	1	1	3
1460700_at	signal transducer and activator of transcription 3	Stat3	20848	0.0643105	0.0342248	0.269246	0.12679	8.78962e-05	0.0265766	0.160351	0.0464698	0.00873614	0.0058356	0.0717153	0.239892	0.563855	-0.0255731	-0.0594552	0.208612	0.0337309	0.00867528	0.0382354	0.298122	0.000478349	0.0331499	-0.0163883	0.297896	0	0	1	0	1	1	3
1424961_at	TAP binding protein-like	Tapbpl	213233	0.596935	-0.0145345	0.0294168	0.136594	0.0831056	-0.0636033	0.0805702	0.193389	0.00538005	-0.043247	-0.0388257	0.255704	0.751296	0.0544894	-0.0493706	0.127971	0.0243534	-0.0631071	0.00995342	0.19065	0.0089444	0.000486994	0.0142399	0.262198	0	0	1	0	1	1	3
1448162_at	vascular cell adhesion molecule 1	Vcam1	22329	0.159513	0.0198927	0.0912846	-0.123758	0.0181867	-0.0600783	0.179183	0.324913	0.00241538	0.0262328	0.244822	0.465883	0.0626189	-0.038381	-0.112077	0.286653	0.0237819	-0.022323	0.0674615	0.406811	0.0386262	-0.0573819	-0.00408867	0.251569	0	0	1	0	1	1	3
1417172_at	ubiquitin-conjugating enzyme E2L 6	Ube2l6	56791	0.243115	-0.016019	-0.00195252	0.119272	0.501775	0.110885	0.0868855	0.238131	0.179642	-0.118262	-0.11626	0.233238	0.00110381	-0.0124043	-0.035962	0.372866	0.0126768	-0.0221384	-0.00744484	0.25717	0.0265065	-0.0854524	-0.0537407	0.276677	0	0	0	1	1	1	3
1434378_a_at	---	---	---	0.000547327	-0.0158351	-0.122584	-0.258106	6.1172e-06	-0.0262422	-0.19548	-0.337352	0.0804416	0.0628041	-0.0579258	-0.161369	0.573756	0.0230186	-0.0534247	0.124671	0.330059	-0.00330413	-0.0289083	-0.0214234	0.299095	0.00118229	-0.0614945	-0.0646533	1	1	0	0	0	0	2
1435265_at	---	---	---	0.0327301	0.160658	-0.0270452	-0.253596	0.015812	0.0228891	-0.135003	-0.216374	0.00566449	0.0643244	0.0387879	-0.113581	0.208722	0.0281516	-0.013655	0.0505256	0.366046	-0.0107177	0.0398767	-0.0126696	0.872705	0.0168483	-0.0393134	0.0341116	1	1	0	0	0	0	2
1439526_at	---	---	---	0.0382374	-0.00714693	0.0117979	-0.182588	0.00320586	0.0852334	-0.137971	-0.243879	0.128366	-0.0378202	-0.00834002	-0.157516	0.338828	-0.0120883	0.0277178	-0.15363	0.909277	-0.024908	-0.0268239	-0.027219	0.778135	-0.00325811	-0.0575019	0.0198425	1	1	0	0	0	0	2
1441771_at	---	---	---	0.000611905	0.00775071	-0.051574	-0.180374	0.0471329	-0.0559191	-0.178532	-0.137881	0.924772	-0.0975929	0.02451	0.0206951	0.735584	0.0804881	0.0115586	-0.0439287	0.483607	0.0807328	0.0200112	0.0382737	0.988961	-0.0284406	0.0164535	-0.0596283	1	1	0	0	0	0	2
1447209_at	---	---	---	0.0124616	0.00994083	-0.0547664	-0.183151	0.0495355	0.035741	-0.147362	-0.21772	0.936527	-0.0329521	-0.0163762	-0.0449626	0.757197	-0.088521	-0.0165098	-0.0215299	0.755219	-0.0310081	-0.0479984	-0.00199075	0.87528	-0.00432952	0.0874362	-0.0377796	1	1	0	0	0	0	2
1454967_at	---	---	---	0.0118176	0.0397802	-0.0277727	-0.218578	0.00391284	0.00475615	-0.183647	-0.206784	0.0918867	-0.0417678	-0.0702919	-0.0711102	0.368458	0.00909562	-0.0438368	0.0118761	0.730622	0.00291822	-0.0748757	0.0848881	0.60402	0.0169671	-0.00155019	0.0794814	1	1	0	0	0	0	2
1456851_at	---	---	---	0.0245189	-0.0380879	-0.117678	-0.271738	0.0251805	-0.00444984	-0.230806	-0.239272	0.928828	-0.0328739	0.0222639	-0.0508348	0.894034	-0.0738861	0.00802733	0.152241	0.843319	-0.0311127	-0.0182185	0.109337	0.881745	0.0742141	-0.012958	0.00422035	1	1	0	0	0	0	2
1418625_s_at	predicted gene, 100039556 /// predicted gene, 100039840 /// predicted gene, 100040053 /// predicted gene, 100040109 /// predicted gene, 100041204 /// predicted gene, 100041325 /// predicted gene, 100042107 /// predicted gene, 100042148 /// predicted gene, 100042375 /// predicted gene, 100043724 /// RIKEN cDNA 3000002C10 gene /// predicted gene, 674324 /// predicted gene, EG433184 /// predicted ge…	100039556	100039214	0.00077761	0.0310611	-0.0421307	0.269733	1.42626e-05	0.081946	0.158151	0.387815	0.0367693	0.0817572	0.0335342	0.0534023	0.141068	0.0684279	-0.0175452	-0.0673407	0.974052	0.00466856	-0.010688	-0.0028048	0.780737	0.0274381	-0.0769035	-0.00165585	1	1	0	0	0	0	2
1435464_at	RIKEN cDNA 1110003E01 gene	1110003E01Rik	68552	0.037917	-0.0262156	-0.0677051	-0.257618	7.91538e-07	0.0333648	-0.0813594	-0.246395	0.000324264	-0.00177025	-0.0198825	-0.134268	0.833932	-0.0140233	0.0190122	0.028118	0.701102	-0.0366182	-0.0322767	-0.0314007	0.991372	-0.0153367	-0.00781285	-0.0205096	1	1	0	0	0	0	2
1424683_at	RIKEN cDNA 1810015C04 gene	1810015C04Rik	66270	0.0118274	0.0404683	-0.0081455	-0.286492	2.48824e-07	-0.0857731	-0.372075	-0.432024	0.000354449	0.0347355	0.043558	-0.0679037	0.00259481	0.0813214	0.0355134	0.0436419	0.0639883	0.00686747	0.0395195	-0.00651123	0.000871624	-0.0417457	0.143029	-0.0480197	1	1	0	0	0	0	2
1428554_a_at	RIKEN cDNA 1810035L17 gene	1810035L17Rik	380773	0.000238921	-0.0588144	0.0354798	0.177593	0.00471752	-0.0343529	0.109501	0.35795	0.0012629	-0.0121128	0.0070202	0.101559	0.507698	-0.0128384	-0.00475369	0.0704238	0.695498	0.034421	-0.013196	0.0357184	0.479852	0.0145365	-0.0644677	0.0491991	1	1	0	0	0	0	2
1428719_at	RIKEN cDNA 2010309G21 gene /// immunoglobulin lambda chain, constant region 2	2010309G21Rik	110786	0.00306743	0.0198912	1.98983e-05	-0.44802	0.0173828	-0.0836259	-0.164981	-0.195347	0.787923	-0.105815	0.0973066	-0.229499	0.856139	-0.0534433	-0.00733429	-0.0802839	0.8055	-0.047739	0.00584582	-0.133414	0.866454	0.0662612	-0.000438696	-0.0566778	1	1	0	0	0	0	2
1428720_s_at	RIKEN cDNA 2010309G21 gene /// immunoglobulin lambda chain, constant region 2 /// immunoglobulin lambda chain, constant region 3	2010309G21Rik	110786	0.00939366	0.0102794	-0.00168917	-0.658356	0.00293001	-0.125431	-0.207929	-0.230399	0.595832	-0.0901746	0.0935939	-0.265628	0.471036	0.0561239	-0.0504171	-0.194252	0.754546	-0.0814673	0.0213259	-0.144154	0.824741	-0.000296419	-0.00103015	-0.118639	1	1	0	0	0	0	2
1456163_at	RIKEN cDNA 2700049P18 gene	2700049P18Rik	108900	0.0117951	0.00789463	0.0859349	0.218653	0.000173704	-0.0482359	0.157911	0.302907	0.809312	0.0272132	-0.0724455	0.022831	0.849515	-0.014905	0.0233364	-0.0376486	0.897437	0.0315381	0.0175123	-0.0169896	0.411219	-0.0108834	0.00527441	-0.00907043	1	1	0	0	0	0	2
1436349_at	RIKEN cDNA 2700094K13 gene	2700094K13Rik	72657	0.00193662	-0.0107607	-0.01353	0.193493	0.00399971	-0.165002	-0.0357061	0.210642	0.313043	0.0102787	-0.0276574	-0.0785392	0.892688	0.0865133	-0.0764735	0.0175286	0.993603	-0.027352	-0.00909236	0.0138368	0.890101	0.0126262	-0.0589087	-0.0138718	1	1	0	0	0	0	2
1431997_at	RIKEN cDNA 3000002C10 gene	3000002C10Rik	378954	0.0262921	0.00202001	-0.00932839	0.279542	0.000117851	0.0266634	0.0402182	0.201572	0.000221304	0.0406206	0.0458387	0.0803853	0.94259	-0.00201974	-0.0526628	-0.0303347	0.984009	0.0117187	-0.0259477	0.0319652	0.709623	-0.0422701	-0.00564615	-0.0436249	1	1	0	0	0	0	2
1424327_at	RIKEN cDNA 3200002M19 gene	3200002M19Rik	75430	0.00377982	-0.000839295	-0.0256952	0.232776	0.00510225	-0.0714526	0.0183555	0.251256	0.0161285	0.0127652	-0.0108211	0.142151	0.947598	-0.00483354	-0.049805	0.0254861	0.522691	-0.00199903	0.042519	0.014697	0.92164	0.0182931	-0.0178579	0.00837354	1	1	0	0	0	0	2
1424328_s_at	RIKEN cDNA 3200002M19 gene	3200002M19Rik	75430	0.000174205	-0.00988288	-0.0247852	0.179486	0.0120394	-0.0309829	0.0281439	0.234718	0.0391192	-0.050989	0.0138594	0.0927655	0.994489	0.00910855	-0.0112597	-0.00196356	0.98611	-0.00651441	-0.010617	0.0235579	0.99754	-0.00016727	0.017613	0.00646034	1	1	0	0	0	0	2
1428861_at	RIKEN cDNA 4631422O05 gene	4631422O05Rik	78749	0.00974637	0.0711582	0.0863447	-0.238762	7.89575e-07	0.0222459	0.00304539	-0.269039	0.493122	-0.0136917	-0.00288612	-0.0111419	0.502739	-0.0657748	-0.134278	0.125192	0.553855	0.0492192	-0.0631875	0.036649	0.936898	-0.00142019	0.0084347	-0.00450696	1	1	0	0	0	0	2
1431609_a_at	acid phosphatase 5, tartrate resistant	Acp5	11433	0.000108651	-0.0341306	-0.061063	-0.362923	7.79122e-05	-0.102511	-0.298706	-0.313145	0.841245	-0.00831451	0.00571546	-0.0545528	0.586148	0.0451739	-0.0851999	-0.0496364	0.558475	-0.0632845	-0.015373	-0.0357781	0.962544	0.044179	-0.0198976	-0.0362501	1	1	0	0	0	0	2
1422965_at	angiotensin II, type I receptor-associated protein	Agtrap	11610	0.002642	0.0113487	-0.0478182	0.261116	0.000337834	0.110996	0.0839484	0.506043	0.0340941	-0.0302139	-0.0914957	0.11792	0.77731	-0.0817677	0.00695715	0.0181325	0.131826	-0.0141872	-0.00829425	0.141768	0.659063	-0.0547697	0.00270246	0.0977219	1	1	0	0	0	0	2
1448451_at	adenylate kinase 2 /// similar to adenylate kinase 2	Ak2	100047005	0.0209985	0.0224245	0.0013212	0.229208	0.0102175	-0.00184347	0.17935	0.176426	0.00447875	-0.0359458	0.0107055	0.166586	0.910111	-0.0775491	0.0541683	-0.0443215	0.502924	-0.00696392	0.0267503	0.0798953	0.807456	0.0119127	-0.0324578	0.0840331	1	1	0	0	0	0	2
1450627_at	progressive ankylosis	Ank	11732	0.00959417	-0.0437603	-0.0348846	-0.400822	0.000317499	0.0273294	-0.0173605	-0.377851	0.175152	-0.00914132	0.0264425	-0.123287	0.6664	0.00979446	0.0556534	-0.0829313	0.834993	0.0460346	0.0157836	-0.0430471	0.322145	-0.0237382	-0.0421359	-0.0659257	1	1	0	0	0	0	2
1434856_at	ankyrin repeat domain 44	Ankrd44	329154	0.0435931	0.00173422	-0.0282195	-0.190767	2.00219e-07	-0.0398319	-0.210908	-0.348466	0.0542886	0.0136502	-0.000223755	-0.0747316	0.0717708	0.0187806	-0.0341231	0.00136082	0.705948	-0.011515	-0.0155059	-0.00691345	0.789906	-0.0278752	-0.00984943	-0.0185753	1	1	0	0	0	0	2
1421223_a_at	annexin A4	Anxa4	11746	0.00244568	-0.0134843	-0.0268218	0.286608	0.00263017	0.072029	0.203371	0.279179	0.107299	0.0274015	-0.0404016	-0.00369642	0.64711	-0.0402868	0.0268468	0.0828502	0.785896	-0.00890685	-0.0160304	0.0306824	0.0473375	-0.015017	0.0400866	0.0919222	1	1	0	0	0	0	2
1424176_a_at	annexin A4	Anxa4	11746	0.00383527	-0.027863	-0.0273163	0.333906	0.00035129	0.0765126	0.224907	0.353434	0.340939	0.0128951	-0.0312462	-0.0227451	0.844281	0.00348669	-0.0302565	0.0523614	0.808651	0.00551281	-0.0116838	0.0529811	0.0325578	0.017935	0.00483735	0.123996	1	1	0	0	0	0	2
1457658_x_at	annexin A4	Anxa4	11746	0.0142049	0.0463437	-0.0503766	0.260147	0.00137079	-0.0614013	0.0860971	0.279321	0.0890382	0.0240498	-0.0228949	0.0670274	0.94778	0.00487662	0.0298217	0.0542446	0.806205	0.0544908	-0.0728585	0.0190438	0.980364	-0.00668987	-0.00894497	0.0270366	1	1	0	0	0	0	2
1416135_at	apurinic/apyrimidinic endonuclease 1	Apex1	11792	0.00111011	0.0358126	0.0692759	0.207509	3.64309e-05	-0.124702	0.167001	0.191194	0.0189937	0.0164544	0.00626081	0.0470566	0.613539	0.033	0.0427233	0.00291587	0.531213	-0.0229467	0.0540784	0.0120144	0.7839	-0.00731533	0.00781336	0.0153202	1	1	0	0	0	0	2
1432466_a_at	apolipoprotein E	Apoe	11816	0.000802031	0.0233759	-0.0970871	-0.413966	0.0013272	-0.0314797	0.0325257	-0.645025	0.000441022	0.0693275	0.0208964	-0.162186	0.771266	-0.00111508	0.013848	-0.11513	0.901017	-0.0423791	-0.0924744	-0.0238452	0.225186	0.0153981	0.029758	-0.123691	1	1	0	0	0	0	2
1451703_s_at	adenine phosphoribosyl transferase	Aprt	11821	0.00806216	0.0148383	-0.016372	0.283943	0.0112034	0.0144858	-0.0891624	0.177195	0.189325	-0.0359931	0.011963	0.0709544	0.703166	-0.038815	-0.0346628	-0.0679055	0.965889	-0.0161752	0.00936349	0.00284757	0.16768	-0.00567181	-0.021541	0.0413158	1	1	0	0	0	0	2
1418553_at	rho/rac guanine nucleotide exchange factor (GEF) 18	Arhgef18	102098	0.0097644	0.0139119	-0.0577684	-0.274837	6.04088e-06	-0.0116634	-0.280567	-0.351946	0.0505356	0.0304261	-0.0500176	-0.0388963	0.556506	-0.00954514	-0.130905	0.0462845	0.879183	-0.00241777	-0.0615759	-0.0109658	0.904149	0.0137745	-0.0390553	0.0726674	1	1	0	0	0	0	2
1454788_at	ADP-ribosylation factor-like 4C /// similar to ADP-ribosylation factor-like protein 7	Arl4c	320982	0.042358	0.0102935	-0.0756031	-0.267271	2.33063e-07	-0.0511096	-0.411167	-0.583284	0.4404	-0.046829	0.0556274	-0.00857626	0.837309	0.0117003	-0.0948832	-0.0293844	0.0137393	0.0167042	0.0345289	0.0149761	0.301831	-0.00758093	-0.0139514	-0.013621	1	1	0	0	0	0	2
1439036_a_at	ATPase, Na+/K+ transporting, beta 1 polypeptide	Atp1b1	11931	0.00902167	0.0681512	-0.0147813	-0.287771	3.49352e-05	-0.0176686	-0.0616399	-0.383343	0.0109682	0.0980342	0.0639934	-0.00861975	0.115391	0.0671974	0.018267	0.0130864	0.999206	0.0174787	-0.00799669	0.0112454	0.945141	-0.000135263	-0.065362	-0.023049	1	1	0	0	0	0	2
1416020_a_at	ATP synthase, H+ transporting, mitochondrial F0 complex, subunit c (subunit 9), isoform 1 /// predicted gene, ENSMUSG00000058357	Atp5g1	100041835	0.00185387	0.020538	0.00649731	0.179741	4.98378e-05	-0.0503119	0.106687	0.274812	0.0002993	0.0372799	0.0211577	0.0402937	0.0436858	0.0441878	0.0120993	-0.0597494	0.864353	0.00185139	-0.0268518	-0.0187739	0.651897	0.0356493	-0.0268569	-0.00559	1	1	0	0	0	0	2
1426459_s_at	expressed sequence AW549877	AW549877	106064	0.0478971	-0.0410617	-0.0599435	-0.217096	8.91016e-05	-0.0304496	-0.195744	-0.3047	0.0683228	-0.00771805	-0.0201338	-0.0642802	0.60341	0.0104237	-0.0458513	-0.0561128	0.862707	0.0105241	-0.0253791	0.0269218	0.60174	-0.0304316	0.0354602	-0.0136317	1	1	0	0	0	0	2
1436033_at	cDNA sequence BC031353	BC031353	235493	0.0242672	0.0286065	-0.0717245	-0.18739	0.00297871	0.0488686	-0.195263	-0.254466	0.383855	-0.000425058	-0.0417139	-0.024377	0.569406	0.0432335	-0.188715	-0.159506	0.827421	-0.0057184	-0.0223437	-0.0139482	0.112001	0.0687529	0.046817	-0.108477	1	1	0	0	0	0	2
1439293_at	cDNA sequence BC031353	BC031353	235493	0.0302944	-0.0162003	-0.0580988	-0.18642	2.7262e-06	-0.0518256	-0.299571	-0.322032	0.953518	0.0652993	-0.0210342	-0.0383259	0.15003	0.076434	-0.281164	-0.0123354	0.141464	0.00389249	-0.0427326	0.0318149	0.384964	0.0344552	0.0395686	-0.0682575	1	1	0	0	0	0	2
1435375_at	cDNA sequence BC052328	BC052328	223433	0.0433593	-0.0495749	-0.180596	-0.132764	4.08418e-06	-0.0442616	-0.503148	-0.499101	0.843268	-0.0103121	-0.0435106	-0.0196496	0.642243	0.000722637	-0.170881	-0.0304734	0.535187	-0.011667	-0.127482	0.0736491	0.742199	-0.00258211	-0.0583791	-0.0265739	1	1	0	0	0	0	2
1457728_at	BCNP1 homolog	Bcnp1	100037278	0.027971	-0.00374009	-0.0271172	-0.334422	0.0076276	-0.113584	-0.0877009	-0.216215	0.494462	0.0320666	0.0325615	0.00421707	0.432313	-0.0616861	0.0104383	-0.120461	0.361069	-0.0135703	-0.00110061	0.00290952	0.970424	0.0178897	-0.0415133	-0.00173801	1	1	0	0	0	0	2
1454880_s_at	BCL2 modifying factor	Bmf	171543	0.0132821	-0.0154211	0.00453366	-0.207226	3.25549e-06	-0.127306	-0.196937	-0.156045	0.682003	0.0156208	0.0139254	0.0286191	0.645291	-0.0663152	-0.0508013	-0.0519671	0.793312	0.0447394	-0.0511364	-0.0345222	0.401336	0.0140211	0.0506796	-0.00996634	1	1	0	0	0	0	2
1427322_at	bromodomain and WD repeat domain containing 1	Brwd1	93871	0.0053536	0.018292	0.00875123	-0.195138	0.00758101	-0.0756971	-0.130956	-0.278842	0.913481	0.0100223	0.0175613	-0.0680859	0.603982	0.0272448	0.0643157	-0.110294	0.580981	0.0534009	-0.0131149	-0.0867935	0.729899	0.00789973	-0.0182018	-0.0465004	1	1	0	0	0	0	2
1426083_a_at	B-cell translocation gene 1, anti-proliferative /// similar to myocardial vascular inhibition factor	Btg1	100047353	0.00859	0.0229073	0.211392	-0.426409	0.00082951	-0.0847614	-0.115336	-0.264375	0.0612465	-0.0509001	0.0785556	0.0370753	0.122709	0.11147	-0.0143633	0.106935	0.486804	0.0446336	0.0414607	0.119167	0.00305489	0.00118077	0.0323622	0.0387752	1	1	0	0	0	0	2
1416250_at	B-cell translocation gene 2, anti-proliferative	Btg2	12227	0.0118176	0.00854384	-0.0171377	-0.235048	6.26664e-06	-0.0530622	-0.353415	-0.673847	0.000972898	-0.102424	0.119954	-0.0514305	0.211802	0.0232791	0.254267	-0.00427662	0.464602	-0.1468	0.0752983	-0.0129107	0.382149	-0.119636	0.173712	-0.161514	1	1	0	0	0	0	2
1433475_a_at	expressed sequence C78339	C78339	97863	0.00242995	0.0268339	-0.0141403	-0.213821	4.53522e-06	0.011307	-0.212611	-0.346368	0.136583	-0.00733534	-0.0417702	-0.0510824	0.718758	-0.0296301	-0.0107758	0.00195249	0.584594	-0.0230334	-0.00382254	-0.0653968	0.926641	0.0124453	0.0287967	-0.00720346	1	1	0	0	0	0	2
1433476_at	expressed sequence C78339	C78339	97863	0.00442177	-0.00398127	-0.0183976	-0.183991	8.83231e-05	-0.0177277	-0.133479	-0.327924	0.00128722	-0.00162768	-0.0265169	-0.0851487	0.464043	0.00740625	0.0233066	-0.0554819	0.934125	-0.0141532	-0.00350932	-0.0397641	0.344265	-0.0141758	0.00574452	-0.0349413	1	1	0	0	0	0	2
1436395_at	caspase recruitment domain family, member 6	Card6	239319	0.00332966	-0.00414086	-0.0714955	-0.277152	1.13645e-06	-0.0559929	-0.375493	-0.473362	0.84811	-0.0372015	-0.0541343	-0.0216441	0.458772	0.0111288	-0.11163	-0.00775626	0.82804	0.0118674	-0.0252472	-0.0444583	0.434069	0.0387417	-0.0284226	0.0202954	1	1	0	0	0	0	2
1424465_at	coiled-coil domain containing 58	Ccdc58	381045	0.00720789	0.0193403	0.0510454	0.198961	0.000620957	-0.0194582	0.097399	0.216505	0.0144163	0.00596161	-0.0144053	0.0304824	0.706837	-0.0200548	0.0374046	-0.122741	0.565646	-0.0107625	-0.029836	-0.0121179	0.780737	0.00934876	-0.00548493	-0.0131389	1	1	0	0	0	0	2
1418126_at	chemokine (C-C motif) ligand 5	Ccl5	20304	0.0498261	-0.084101	-0.0160744	-0.287171	1.15228e-06	-0.164498	-0.197952	-0.621166	0.87553	-0.123697	-0.0828367	0.202716	0.748456	-0.0429537	-0.0463664	-0.0526898	0.0639883	0.0241714	-0.0655224	0.291681	0.907178	0.00456088	-0.0785124	0.0706762	1	1	0	0	0	0	2
1450357_a_at	chemokine (C-C motif) receptor 6	Ccr6	12458	0.00684146	-0.0870908	0.0421039	-0.330602	0.00776119	0.0156133	-0.070808	-0.236561	0.891416	-0.0283674	0.00296745	-0.0761368	0.950503	0.0481906	0.00872819	0.0297267	0.430267	-0.00550354	-0.0419412	-0.0412327	0.825582	-0.0478907	0.0750793	0.0399088	1	1	0	0	0	0	2
1456895_at	CD209b antigen	Cd209b	69165	0.0147882	-0.00273709	-0.135712	-0.530371	3.72216e-05	0.0509694	0.151156	-0.49356	0.792969	0.0807249	0.071436	0.0660554	0.969701	0.00442166	-0.0539695	-0.0302548	0.929087	0.00736612	-0.000226036	-0.0315983	0.77041	0.0329692	0.040795	0.0584561	1	1	0	0	0	0	2
1426183_a_at	CD209d antigen	Cd209d	170779	0.0299612	-0.0491288	-0.00386373	-0.376775	9.45427e-07	-0.0983373	0.136715	-0.743384	0.680791	-0.0929857	0.0696365	0.0704479	0.775831	0.026253	0.0285308	-0.0181357	0.924436	-0.0495963	0.0185352	-0.0315866	0.731908	0.0452004	0.0718566	0.0446217	1	1	0	0	0	0	2
1419206_at	CD37 antigen	Cd37	12493	0.00645627	-0.0322108	-0.0251685	-0.348805	0.00895065	-0.0519149	-0.048654	-0.29325	0.865592	-0.129973	0.0075982	-0.0487407	0.190903	0.0333372	-0.0650127	-0.105654	0.841699	0.0486585	0.0396291	0.00623798	0.909811	0.0201541	0.0481335	-0.101401	1	1	0	0	0	0	2
1418762_at	CD55 antigen	Cd55	13136	0.0106708	0.0126364	-0.176506	-0.41195	0.00185192	-0.0369085	-0.0414973	-0.407453	0.198911	-0.00941194	0.0513166	0.0540733	0.413238	-0.0548951	0.161212	0.136748	0.868197	-0.0758447	0.00472452	-0.0311729	0.506482	-0.124944	0.0463813	-0.0174131	1	1	0	0	0	0	2
1443906_at	CD55 antigen	Cd55	13136	0.0365062	-0.0338814	-0.0125779	-0.376398	0.00494718	0.0401712	-0.0176687	-0.243071	0.747161	-0.0450822	-0.00794467	-0.027793	0.126977	-0.0299496	0.0548897	0.182156	0.964138	0.0160166	0.00297929	0.00113625	0.929919	0.0103365	-0.0315903	0.00118656	1	1	0	0	0	0	2
1460242_at	CD55 antigen	Cd55	13136	0.027409	-0.0564461	-0.0908341	-0.406865	0.00672101	-0.0209282	-0.000852619	-0.23219	0.427768	-0.0123187	0.0306778	0.0317375	0.0755141	-0.00315153	0.107	0.225272	0.91016	-0.0323008	0.0162644	0.011933	0.813398	-0.0269813	-0.0250387	-0.0134259	1	1	0	0	0	0	2
1417640_at	CD79B antigen	Cd79b	15985	0.004746	0.114684	-0.0796098	-0.566757	0.0374222	-0.0784525	-0.218032	-0.154889	0.382957	-0.101189	-0.0752025	-0.177306	0.973598	0.0170302	-0.0217884	-0.0776196	0.59552	-0.0758881	-0.0681833	-0.0392455	0.875782	-0.00602889	-0.0359704	-0.0587005	1	1	0	0	0	0	2
1416401_at	CD82 antigen	Cd82	12521	0.00388503	-0.0180302	0.0586884	-0.1977	0.0074684	-0.00385911	-0.0323746	-0.205224	0.629398	-0.0386951	-0.00135072	0.0189878	0.790915	0.00445436	-0.00753636	0.0292793	0.962662	0.00984608	0.0264525	0.0167846	0.831008	-0.0248536	-0.0184486	0.0281534	1	1	0	0	0	0	2
1452242_at	centrosomal protein 55	Cep55	74107	0.00111011	0.0226644	-0.0138618	0.366461	4.49069e-05	-0.138716	0.0548599	0.551501	0.097321	-0.0187781	-0.0269285	0.0405063	0.725366	0.10204	0.00956161	0.0609673	0.886227	0.00150943	0.00620151	0.00945885	0.844905	0.00837023	0.0237762	-0.00450123	1	1	0	0	0	0	2
1423779_at	coiled-coil-helix-coiled-coil-helix domain containing 6	Chchd6	66098	0.034316	-0.00919653	-0.10687	0.1969	0.0117081	-0.0632407	0.0272206	0.192091	0.251956	-0.0107579	0.0224946	0.0613488	0.749298	-0.0675794	0.149748	-0.026041	0.714786	0.113506	0.0549246	-0.0419734	0.119915	0.00137898	-0.0968666	-0.0101315	1	1	0	0	0	0	2
1436039_at	cytidine monophospho-N-acetylneuraminic acid hydroxylase	Cmah	12763	0.00688123	-0.0157927	-0.0249253	-0.224414	0.0012404	0.0306371	-0.15885	-0.229	0.968066	0.0164268	-0.0275641	0.00674315	0.0452304	-0.0548936	0.0191342	-0.115379	0.681228	-0.0281886	-0.033987	-0.0756941	0.938612	0.060798	0.0416755	0.0378604	1	1	0	0	0	0	2
1448263_a_at	CNDP dipeptidase 2 (metallopeptidase M20 family)	Cndp2	66054	0.0296961	-0.047113	0.0375227	0.209375	0.00577058	0.0586574	0.0787464	0.395289	0.067391	0.0100023	0.00896189	0.0953476	0.365728	-0.0382312	0.0206139	0.129408	0.277555	-0.0451649	0.175708	0.0232609	0.882212	-0.0216062	-0.00326279	-0.0568492	1	1	0	0	0	0	2
1460177_at	CNDP dipeptidase 2 (metallopeptidase M20 family)	Cndp2	66054	0.00332966	-0.00171596	-0.00535544	0.212588	4.9453e-05	0.0817532	0.164647	0.413135	0.337595	0.0159921	-0.0104184	0.0448129	0.700384	0.0554149	0.0225642	0.0856497	0.68468	-0.00476973	0.0789503	0.0657733	0.804157	-0.0140985	-0.00349408	0.0539981	1	1	0	0	0	0	2
1449037_at	cAMP responsive element modulator	Crem	12916	0.04834	0.00286583	0.21674	-0.0638406	5.32906e-08	-0.0223581	0.328381	0.120689	0.204025	0.0178038	0.0867598	0.170861	0.60939	0.0146555	-0.0697376	0.113202	0.900546	-0.00265702	0.0531798	0.0409045	0.744621	0.0480996	0.0564434	0.11254	1	1	0	0	0	0	2
1455660_at	colony stimulating factor 2 receptor, beta, low-affinity (granulocyte-macrophage)	Csf2rb	12983	0.0290694	0.0799779	0.304029	0.421992	0.000128565	0.0597003	0.391701	0.258424	0.0950061	-0.0239465	0.176385	0.386326	0.655626	9.75812e-05	-0.0747899	0.271027	0.412538	0.00917531	0.0210559	0.100255	0.532699	-0.0464121	0.0484056	0.115898	1	1	0	0	0	0	2
1449360_at	colony stimulating factor 2 receptor, beta 2, low-affinity (granulocyte-macrophage)	Csf2rb2	12984	0.0179733	-0.000790955	0.37226	0.257611	8.25106e-07	0.14779	0.532133	0.41944	0.142805	-0.0598913	0.0752116	0.166496	0.0903102	-0.0224567	-0.0435987	0.340395	0.277555	0.0144801	0.00649797	0.0518336	0.947643	-0.00398214	0.027681	0.0595341	1	1	0	0	0	0	2
1429383_at	casein kinase 1, gamma 3 /// similar to casein kinase 1, gamma 3	Csnk1g3	100047516	0.0126167	0.00996247	0.00220421	-0.239864	0.00475936	-0.0396657	-0.0961586	-0.178007	0.0595674	-0.0482018	0.0360752	-0.041084	0.418809	0.000392201	0.074573	-0.0917546	0.534573	-0.00962866	0.0177167	-0.0692437	0.744472	0.00568139	0.0343339	-0.0133505	1	1	0	0	0	0	2
1426195_a_at	cystatin C	Cst3	13010	0.0058735	-0.00891772	-0.0117459	-0.208862	0.0319065	-0.00194386	0.149386	-0.195663	0.0012629	-0.00132761	0.00272323	-0.129242	0.645584	-0.01764	-0.0892149	0.0433663	0.891871	0.0273365	-0.0444287	0.0479934	0.815961	0.0134396	-0.0263827	-0.044671	1	1	0	0	0	0	2
1422506_a_at	cystatin B	Cstb	13014	0.00337158	0.0209507	-0.0344896	0.213368	0.0118442	-0.0119086	0.0127733	0.272564	6.43387e-07	0.0132449	0.00783945	0.0279427	0.247118	0.00100141	0.0170615	0.0656443	0.00506978	0.00422625	-0.0161927	0.153819	0.445711	-0.0404223	-0.0328486	0.0574472	1	1	0	0	0	0	2
1422507_at	cystatin B	Cstb	13014	0.00772749	-0.0206946	-0.0308469	0.205267	0.00416146	0.0270142	0.0847706	0.296114	5.55395e-05	0.027796	-0.00586253	0.0191704	0.747594	0.00658464	-0.0409808	0.0581015	0.00198123	0.00173332	-0.0296927	0.109426	0.795225	-0.0155358	-0.0816082	0.0412679	1	1	0	0	0	0	2
1422483_a_at	cytochrome c, somatic /// predicted gene, ENSMUSG00000058927	Cycs	13063	0.00611383	0.00891719	0.0496061	0.2429	1.62135e-07	-0.0610191	0.187386	0.5048	0.00935243	0.040936	0.0056003	0.0898753	0.813505	0.0109733	0.0199056	-0.0795755	0.85037	0.0320514	0.00139393	-0.031183	0.974286	0.00547986	0.00799013	-0.0300635	1	1	0	0	0	0	2
1422484_at	cytochrome c, somatic	Cycs	13063	0.00563101	-0.0040737	-0.0151403	0.18172	2.31061e-07	-0.0105023	0.190601	0.436011	0.0621638	-0.00870531	0.0322246	0.0643502	0.424682	0.026994	0.0297645	-0.102538	0.83402	0.0342369	0.0170916	-0.0394668	0.786809	0.0200952	0.0561499	0.00384845	1	1	0	0	0	0	2
1456071_a_at	cytochrome c, somatic /// predicted gene, ENSMUSG00000058927	Cycs	13063	0.00788583	-0.021548	0.0567048	0.210953	3.90858e-07	-0.0676251	0.144643	0.413752	0.00363842	0.0352039	0.00144155	0.0725282	0.639382	-0.00359097	0.0700314	-0.102297	0.63312	0.0893363	0.0920089	-0.044989	0.841244	-0.0541485	0.102306	0.0118727	1	1	0	0	0	0	2
1417590_at	cytochrome P450, family 27, subfamily a, polypeptide 1	Cyp27a1	104086	0.0199453	-0.00510041	-0.123208	-0.210818	8.09498e-06	-0.0154483	-0.167746	-0.391907	0.00842093	-0.00410806	-0.0141124	-0.11739	0.563855	0.0367364	-0.0145383	-0.0244174	0.736589	0.00701524	-0.0475106	0.0429309	0.874847	0.0012101	-0.0100444	-0.0157137	1	1	0	0	0	0	2
1424620_at	DNA segment, Chr 13, Wayne State University 177, expressed	D13Wsu177e	28126	0.00136115	0.024641	0.0775275	0.18122	0.00012163	-0.0278588	0.229225	0.111299	0.0592272	0.0158886	0.0321169	0.0629346	0.747835	0.0436359	0.0402211	0.0324664	0.626986	0.023281	0.0424159	-0.0592072	0.983643	-0.00632705	-9.59082e-05	0.00818057	1	1	0	0	0	0	2
1423645_a_at	DEAD (Asp-Glu-Ala-Asp) box polypeptide 5	Ddx5	13207	0.015007	-0.0337625	0.0454678	-0.304614	9.72214e-06	-0.104572	-0.208334	-0.364089	0.0530558	0.00652736	0.00957387	-0.0790491	0.26743	-0.027458	0.0185521	0.0282639	0.879854	0.0179394	0.0154266	0.00863431	0.317668	-0.00934837	0.0439986	-0.0588884	1	1	0	0	0	0	2
1433564_at	diacylglycerol kinase, delta	Dgkd	227333	0.00193662	0.0154498	-0.0431852	-0.285762	0.0010004	-0.0945275	-0.19279	-0.268549	0.993764	0.0327808	0.00727576	0.00363145	0.963985	-0.00248928	-0.0457075	-0.00517106	0.818604	0.0537332	0.00361388	0.00167055	0.819565	0.0232663	-0.00598815	0.0360445	1	1	0	0	0	0	2
1435343_at	dedicator of cytokinesis 10	Dock10	210293	0.0141487	-0.0439699	-0.00827559	-0.2527	1.00533e-05	-0.0999427	-0.152468	-0.265061	0.185426	-0.0386273	-0.0145305	-0.00762746	0.150386	-0.00673766	-0.14556	0.105529	0.250564	-0.0176801	-0.0504509	0.0590215	0.173909	-0.0315718	-0.0111441	-0.0130744	1	1	0	0	0	0	2
1418401_a_at	dual specificity phosphatase 16	Dusp16	70686	0.027971	-0.0448776	0.202331	-0.0536117	9.43931e-06	-0.0283877	0.23488	0.103812	0.0345857	0.0246323	0.0846171	-0.00983118	0.129486	0.0272613	0.0402176	-0.0729461	0.902735	0.00194923	0.0304446	-0.00619506	0.902266	-0.0107693	0.00887067	0.0192716	1	1	0	0	0	0	2
1440299_at	RIKEN cDNA E330016A19 gene	E330016A19Rik	214763	0.0236149	0.0498809	0.0974843	0.22131	7.91538e-07	0.0457768	0.180151	0.275632	0.0610894	-0.0275585	0.0502382	0.153381	0.15202	0.0172842	0.0536618	0.129467	0.895396	-0.0410576	0.0214038	0.00600423	0.822125	0.0273852	-0.0132642	0.0336632	1	1	0	0	0	0	2
1428315_at	EBNA1 binding protein 2	Ebna1bp2	69072	0.00833842	0.0265273	0.0390453	0.236404	1.70069e-05	-0.0792392	0.176638	0.172627	0.00953665	-0.0172245	-0.00784205	0.028352	0.657727	-0.00382738	0.089309	-0.0324498	0.417178	-0.0233722	-0.0185539	0.0206496	0.989877	-0.00616642	0.00689763	0.0124385	1	1	0	0	0	0	2
1456584_x_at	predicted gene, EG385344 /// predicted gene, EG627427 /// predicted gene, EG665516 /// predicted gene, EG666036 /// predicted gene, EG666422 /// predicted gene, EG666875 /// predicted gene, EG668506 /// predicted gene, EG668576 /// predicted gene, EG668771 /// similar to 3-phosphoglycerate dehydrogenase /// similar to 3-phosphoglycerate dehydrogenase /// predicted gene, OTTMUSG00000011498 /// 3-p…	EG385344	236539	0.00336266	-0.0246056	-0.0485302	0.288122	0.00847904	-0.219147	-0.118523	0.167963	0.000647417	0.0216653	0.0405787	-0.0446968	0.883783	-0.0647127	-0.0562378	0.0831212	0.917703	0.0304243	0.00767648	-0.0216169	0.976179	0.0661516	-0.0197389	-0.005473	1	1	0	0	0	0	2
1451972_at	predicted gene, EG545216 /// glucocorticoid induced transcript 1 /// similar to glucocorticoid induced transcript 1	EG545216	100046012	0.0141776	0.0399407	-0.0301528	-0.193735	0.00645392	-0.12158	-0.196416	-0.131738	0.221936	-0.0732398	-0.0532957	-0.0238977	0.934078	0.02226	-0.00609358	0.00614031	0.852127	0.0225569	-0.00385907	-0.030923	0.966301	0.0290933	0.00911552	0.012124	1	1	0	0	0	0	2
1416021_a_at	predicted gene, EG620603 /// fatty acid binding protein 5, epidermal	EG620603	16592	0.000123914	-0.00556929	0.0679298	0.326945	0.0480957	-0.201654	0.0538395	0.127486	0.0837065	0.0188478	0.00429328	-0.0724546	0.592428	-0.105414	0.115471	0.31075	0.761411	0.0358178	-0.02622	-0.0449461	0.618905	0.0132819	-0.067283	-0.143252	1	1	0	0	0	0	2
1442299_at	predicted gene, EG622268 /// mitochondrial ribosomal protein L27	EG622268	622268	0.0293909	-0.0216239	-0.0255428	0.19957	0.00258659	-0.00572095	-0.0706391	0.228099	0.551181	-0.0367247	-0.00632075	0.126653	0.615488	-0.0166048	-0.0976621	0.130303	0.86844	0.0123824	0.0143932	-0.000822459	0.712451	0.100776	0.0194964	0.0670747	1	1	0	0	0	0	2
1427682_a_at	early growth response 2	Egr2	13654	0.0260026	0.520615	0.363516	-0.0904024	7.46802e-05	0.0549178	0.596691	-0.0746124	0.144035	0.000465179	0.237059	0.0811739	0.976512	0.00265089	-0.0154449	0.100575	0.658459	0.0743366	0.101363	0.107469	0.791603	-0.0214945	0.127757	-0.0057722	1	1	0	0	0	0	2
1427683_at	early growth response 2	Egr2	13654	0.000583981	0.526586	0.444652	-0.0416097	2.18438e-05	0.0592157	0.589404	0.0251357	0.0584989	-0.0832119	0.2072	0.262605	0.883609	0.054824	0.0931103	-0.0509601	0.297285	-0.0081178	0.135365	0.133834	0.750762	-0.0612621	0.0857723	0.0110628	1	1	0	0	0	0	2
1416010_a_at	EH-domain containing 1	Ehd1	13660	0.0433677	0.0193911	0.205388	-0.0377026	0.000863215	0.0466175	0.446848	0.0860476	0.0144653	-0.000720128	0.0284037	0.108901	0.379307	-0.0158722	0.0634573	0.00984156	0.562597	-0.0266548	0.0208337	-0.00282212	0.414045	0.0154974	0.0468439	0.023566	1	1	0	0	0	0	2
1424343_a_at	eukaryotic translation initiation factor 1A	Eif1a	13664	0.0129783	0.0193509	0.255655	0.144017	6.53258e-09	0.0978929	0.444614	0.329778	0.00604945	0.039168	0.062403	0.159848	0.473642	-0.0368635	0.0126906	0.100475	0.217401	0.0170427	0.0801299	0.105043	0.0800092	0.023797	0.09318	0.0477865	1	1	0	0	0	0	2
1424344_s_at	eukaryotic translation initiation factor 1A	Eif1a	13664	0.0211974	0.00227858	0.12288	0.226378	0.000708814	0.0198377	0.314255	0.22193	0.00102909	0.046746	0.092369	0.14599	0.105695	0.064757	-0.000522363	0.0685174	0.0270493	-0.00786032	0.0325116	0.0410916	0.015848	0.0277743	0.0266955	0.0437951	1	1	0	0	0	0	2
1428542_at	eukaryotic translation initiation factor 1A domain containing	Eif1ad	69860	0.0493388	-0.0390026	0.0258018	0.191915	0.000103616	-0.00206491	0.0843352	0.226991	0.0232421	0.0112219	-0.00598553	0.0503333	0.643361	0.0310502	0.0318359	-0.0447343	0.451668	-0.0171474	0.0391854	0.0158896	0.819979	-0.00217329	-0.0295459	0.0621244	1	1	0	0	0	0	2
1450934_at	eukaryotic translation initiation factor 4A2	Eif4a2	13682	0.0213291	-0.00235153	-0.0489197	-0.263166	1.61234e-06	-0.0564915	-0.144601	-0.187977	0.0827234	-0.0142721	-0.00292127	-0.0291749	0.903786	-0.0272555	0.0466369	-0.0208514	0.793369	0.0144478	0.0191787	-0.0191443	0.971614	0.00828922	0.0341136	0.0119596	1	1	0	0	0	0	2
1427162_a_at	ELK4, member of ETS oncogene family	Elk4	13714	0.0104434	0.0167821	-0.0274965	-0.178946	0.0157107	-0.0557978	-0.14917	-0.220514	0.053513	0.00931753	0.0157662	-0.0757023	0.27526	0.0204477	-0.054931	-0.0983807	0.267133	-0.0133009	-0.0356218	0.0290821	0.831247	0.0435126	0.0286942	0.00545394	1	1	0	0	0	0	2
1424998_at	EGF-like module containing, mucin-like, hormone receptor-like sequence 4	Emr4	52614	0.00150227	-0.0292384	-0.00151877	-0.65455	2.76441e-05	-0.0455399	0.0147023	-0.436375	0.224572	-0.067299	0.0253306	0.14774	0.812038	-0.000168493	0.0388078	-0.0159027	0.773566	0.00850311	0.0253493	0.0707837	0.819979	0.0395491	0.0345915	-0.067276	1	1	0	0	0	0	2
1451563_at	EGF-like module containing, mucin-like, hormone receptor-like sequence 4	Emr4	52614	0.000186202	0.0254918	-0.0489277	-0.689479	3.29972e-05	-0.0802239	-0.058251	-0.437143	0.443064	-0.0841592	-0.0269727	0.212642	0.466156	-0.0550647	-0.090823	-0.115725	0.634316	0.0219689	0.0559027	0.0678442	0.893958	0.0591507	-3.78242e-05	-0.0279987	1	1	0	0	0	0	2
1419023_x_at	enolase 1, alpha non-neuron	Eno1	13806	0.00518179	0.00187493	0.00126661	0.255177	0.0139813	-0.0388772	0.00379836	0.181174	0.0203181	0.00192481	0.0481694	0.114288	0.07793	0.0849391	-0.0117819	-0.132276	0.66851	0.00549574	-0.000670947	-0.0258727	0.77713	0.0341717	-0.0562028	0.0441782	1	1	0	0	0	0	2
1452463_x_at	predicted gene, ENSMUSG00000076577	ENSMUSG00000076577	100101480	0.0282502	0.0970997	-0.000974198	-0.47944	0.00759279	-0.0970645	-0.115106	-0.234549	0.0523164	-0.0613631	0.0645409	-0.388408	0.555735	0.0215616	-0.128591	-0.105251	0.619478	-0.0521049	-0.00559992	0.118085	0.615647	0.0344107	0.0603567	-0.233383	1	1	0	0	0	0	2
1422438_at	epoxide hydrolase 1, microsomal	Ephx1	13849	0.000491858	-0.0230846	-0.0498567	-0.428538	0.000718806	0.0108266	-0.149072	-0.371502	0.198207	1.75395e-05	-0.0608002	-0.233659	0.741015	0.0662211	0.0713457	-0.232955	0.91579	0.00657499	-0.0206293	-0.0257394	0.909314	-0.0441391	-0.0654514	-0.0920971	1	1	0	0	0	0	2
1451208_at	eukaryotic translation termination factor 1	Etf1	225363	0.0133225	0.0351073	0.0540272	0.237706	0.000562713	0.0466886	0.255032	0.210922	0.00094242	0.0220398	0.0436596	0.0796432	0.817419	0.0189884	0.0161765	-0.0271928	0.809796	-0.0211162	0.0396444	-0.00545262	0.698285	0.0204029	0.0274619	0.0207489	1	1	0	0	0	0	2
1422027_a_at	E26 avian leukemia oncogene 1, 5' domain	Ets1	23871	0.0261932	0.0168446	-0.130777	-0.283711	0.000194002	-0.11009	-0.362009	-0.419845	0.150378	-0.0510937	-0.0410276	-0.113391	0.092098	-0.0280654	-0.0753333	0.0518205	0.865654	-0.0399199	0.0376412	0.0321439	0.82186	0.0130826	-0.0337559	-0.0916776	1	1	0	0	0	0	2
1426725_s_at	E26 avian leukemia oncogene 1, 5' domain	Ets1	23871	0.0114613	0.00718527	-0.147253	-0.370948	1.31756e-05	-0.14178	-0.424274	-0.466022	0.0502659	0.0259723	-0.0546238	-0.12229	0.335782	-0.105782	-0.0455557	0.0778699	0.725988	0.0467354	-0.1033	-0.0219936	0.572463	-0.0119953	-0.0780814	-0.210715	1	1	0	0	0	0	2
1452163_at	E26 avian leukemia oncogene 1, 5' domain	Ets1	23871	0.00720789	0.0122544	-0.0761569	-0.373298	2.22504e-06	-0.0997304	-0.476826	-0.537963	0.191469	-0.0379211	-0.0878476	-0.094055	0.382897	-0.0171672	-0.0544481	0.158376	0.582343	0.034315	-0.0674956	0.0380154	0.500479	-0.00184019	-0.0838061	-0.191798	1	1	0	0	0	0	2
1429889_at	Fas apoptotic inhibitory molecule 3	Faim3	69169	0.0428526	-0.0155136	-0.0629853	-0.570196	0.00188855	-0.120119	-0.189157	-0.431201	0.360961	-0.116151	-0.0921076	-0.191011	0.872651	0.0337672	-0.0823439	-0.000788325	0.846143	-0.00186403	-0.00925728	-0.0298686	0.906902	-0.0491932	-0.0485196	-0.0644462	1	1	0	0	0	0	2
1448747_at	F-box protein 32	Fbxo32	67731	0.0088511	-0.164694	-0.228423	-0.191536	2.83689e-05	-0.0894746	-0.327729	-0.333105	0.0340401	0.0870966	-0.0352849	-0.159974	0.28416	-0.0314423	-0.00339907	-0.166322	0.237341	-0.00921557	0.00331439	-0.0484304	0.00280849	-0.0148315	0.0725711	-0.102107	1	1	0	0	0	0	2
1418243_at	ficolin A	Fcna	14133	0.00645627	-0.0184803	-0.089786	-0.251206	0.009065	0.00491235	0.0509075	-0.295522	0.842398	0.0113559	0.042774	-0.0727336	0.58246	-0.0624734	-0.081362	-0.0643393	0.948628	0.00614229	-0.00717559	-0.0131798	0.628185	-0.0402577	-0.0274487	0.0685495	1	1	0	0	0	0	2
1419907_s_at	Fc receptor-like A	Fcrla	98752	0.0124232	-0.0228589	-0.0382617	-0.433675	0.00975612	-0.0724171	-0.0925664	-0.367596	0.973713	-0.0157592	-0.01845	-0.049716	0.827928	-0.0585523	-0.0136046	-0.0267641	0.828327	-0.0451358	0.0223738	0.0761806	0.707968	0.000664717	-0.0648084	-0.0567384	1	1	0	0	0	0	2
1437247_at	fos-like antigen 2 /// similar to fos-like antigen 2	Fosl2	14284	0.0342489	0.0577804	0.435236	0.208867	1.62636e-07	0.0468579	0.391703	-0.0603987	0.0504162	-0.0535444	0.28884	0.243487	0.106254	-0.14498	0.312285	0.0138015	0.0516839	-0.00289817	0.175732	0.077983	0.347169	0.0320237	0.252329	0.121651	1	1	0	0	0	0	2
1416982_at	forkhead box O1	Foxo1	56458	0.036458	-0.1142	-0.0529182	-0.248183	0.000648389	-0.0985924	-0.173469	-0.256671	0.010123	-0.0356738	-0.0248202	-0.121853	0.401191	-0.000535265	0.00290977	-0.0825332	0.421089	-0.0487883	0.00207614	-0.0306934	0.608828	0.0191334	-0.00408954	-0.00398644	1	1	0	0	0	0	2
1421141_a_at	forkhead box P1	Foxp1	108655	0.0129783	-0.0187875	-0.0688641	-0.239501	0.000136647	-0.104449	-0.220472	-0.256766	0.0621248	-0.0756583	-0.0555404	-0.0806695	0.620456	0.00447779	0.0677525	-0.044143	0.638581	-0.0174425	0.00288828	-0.0133068	0.00108907	-0.0628506	-0.0333318	-0.0446183	1	1	0	0	0	0	2
1435221_at	forkhead box P1	Foxp1	108655	0.0279364	-0.150612	-0.124181	-0.208571	1.41468e-05	-0.126561	-0.204402	-0.34438	0.00110791	-0.0366348	-0.0187824	-0.138769	0.623111	0.0585525	0.0586149	-0.013852	0.330059	-0.0377218	-0.0712602	-0.0342325	0.0395894	0.0031323	-0.10065	-0.0364872	1	1	0	0	0	0	2
1435222_at	forkhead box P1	Foxp1	108655	0.00643576	-0.0499404	-0.0686313	-0.321128	4.90406e-06	-0.0770449	-0.244403	-0.291074	0.327373	-0.0281202	-0.042809	-0.0834172	0.262729	0.0221748	0.0505463	0.0182398	0.611543	-0.00383828	0.00147359	-0.0128046	0.0579896	-0.0251462	-0.0412356	-0.00739994	1	1	0	0	0	0	2
1455242_at	forkhead box P1	Foxp1	108655	0.00242282	-0.0159302	-0.127783	-0.316077	1.22495e-05	-0.0864375	-0.224452	-0.297329	0.0285295	-0.0798862	-0.092143	-0.132179	0.636719	-0.0178637	0.0620127	0.00609246	0.742263	0.0201715	-0.0136617	-0.00822742	0.519544	0.0194979	0.0160918	-0.0816482	1	1	0	0	0	0	2
1437284_at	frizzled homolog 1 (Drosophila)	Fzd1	14362	0.0053413	-0.0405175	0.080407	-0.203583	6.2197e-05	0.140068	0.295355	-0.184228	0.293881	-0.0218514	-0.0112793	-0.0414288	0.485137	0.0132248	-0.107618	-0.00409641	0.917164	0.0141763	-0.0787986	-0.00714007	0.996916	0.0134762	-0.00475147	-0.00674953	1	1	0	0	0	0	2
1422327_s_at	glucose-6-phosphate dehydrogenase 2 /// glucose-6-phosphate dehydrogenase X-linked	G6pd2	14380	0.041658	0.00352481	-0.000589357	0.293195	0.0202033	0.114295	0.0955673	0.212282	0.0165947	-0.00615966	0.0917378	0.0916998	0.751991	-0.0146217	0.0642201	0.135187	0.763114	-0.00370061	0.0395432	0.0654294	0.848345	-0.0119069	0.0020251	0.0732575	1	1	0	0	0	0	2
1448354_at	glucose-6-phosphate dehydrogenase X-linked	G6pdx	14381	0.0352415	0.00890422	-0.107769	0.359356	0.0265407	0.0659345	0.00507336	0.217535	0.0323694	0.0138359	0.0687159	0.107318	0.448904	-0.0654324	-0.0595829	0.154499	0.411701	0.0106045	-0.00814002	0.0921025	0.980364	-0.012067	-0.00895058	0.0355521	1	1	0	0	0	0	2
1449773_s_at	growth arrest and DNA-damage-inducible 45 beta	Gadd45b	17873	0.0022534	0.307398	0.47148	0.0459029	8.80348e-06	0.0706817	0.282212	0.168738	0.0186567	0.0530765	-0.023729	0.0365196	0.494167	-0.0387112	0.300765	0.203984	0.166889	-0.0739327	0.172126	0.00714474	0.0299389	-0.0565025	0.0695111	-0.0277486	1	1	0	0	0	0	2
1450971_at	growth arrest and DNA-damage-inducible 45 beta	Gadd45b	17873	0.00409527	0.25275	0.503319	0.183919	0.000183307	0.163752	0.372707	0.256285	0.0264207	0.0270111	0.0069814	0.033219	0.294891	0.0351665	0.124269	0.356677	0.207665	-0.0577337	0.148753	0.0570884	0.00196841	-0.0285025	-0.0119677	0.0572773	1	1	0	0	0	0	2
AFFX-GapdhMur/M32599_3_at	glyceraldehyde-3-phosphate dehydrogenase	Gapdh	14433	0.0128953	0.0319358	-0.0318775	0.252889	4.02979e-05	0.00327159	0.0138653	0.225287	0.00035323	0.0337101	0.0238089	0.0353785	0.295634	0.0322245	-0.0561469	-0.040963	0.621543	0.00303141	0.0134925	-0.0291111	0.778229	0.0201696	-0.0360323	-0.0149142	1	1	0	0	0	0	2
AFFX-GapdhMur/M32599_5_at	glyceraldehyde-3-phosphate dehydrogenase	Gapdh	14433	0.00470471	0.023453	-0.0192613	0.332872	0.00203888	0.00286843	0.0241306	0.281427	0.000338583	0.0772881	0.0350612	0.0820126	0.16638	0.0836662	-0.00141954	-0.0805613	0.924436	0.00704389	0.0224762	0.00690722	0.878394	0.0452073	-0.0100421	0.00980276	1	1	0	0	0	0	2
AFFX-GapdhMur/M32599_M_at	glyceraldehyde-3-phosphate dehydrogenase	Gapdh	14433	0.019518	0.0439353	-0.0320008	0.358718	0.00395801	0.000699568	0.0250007	0.23297	0.000721478	0.0552956	0.0350832	0.0371252	0.385734	0.0519512	-0.0430881	-0.0617676	0.809268	0.00672837	0.0287128	-0.0255236	0.685908	0.0207057	0.0154923	-0.00402746	1	1	0	0	0	0	2
1424300_at	gem (nuclear organelle) associated protein 6	Gemin6	67242	0.0373879	0.00588415	-0.0152712	0.188595	0.00113115	-0.00595928	0.0428329	0.241035	0.0976952	0.0226751	-0.0294713	0.0169397	0.827928	0.0310894	0.0544549	-0.0151696	0.929935	-0.0212351	-0.0132853	-0.0473653	0.891508	-0.012786	-0.0298366	-0.0170146	1	1	0	0	0	0	2
1444181_at	GTPase, IMAP family member 5	Gimap5	317757	0.0316856	0.098149	0.147439	-0.222353	0.00228989	0.0376968	-0.0760111	-0.233182	0.970595	-0.0443503	0.00450141	-0.00684651	0.926632	0.0542204	-0.111685	-0.00400043	0.958106	0.00458545	0.0236177	0.0181693	0.675577	0.00413001	0.0492708	0.112167	1	1	0	0	0	0	2
1427891_at	GTPase, IMAP family member 6	Gimap6	231931	0.00450439	0.0207948	0.00134577	-0.295213	7.40966e-05	-0.104647	-0.265544	-0.335509	0.471667	-0.0410709	-0.0615454	-0.10758	0.978481	-0.0491222	-0.0212218	0.0496682	0.672536	0.0120387	0.0175714	0.0251806	0.561418	-0.0114215	0.0597399	0.137015	1	1	0	0	0	0	2
1456762_at	GTPase, IMAP family member 6	Gimap6	231931	0.0044783	0.00893777	-0.0858873	-0.190378	4.59236e-06	-0.0860273	-0.37104	-0.436992	0.233144	-0.0679029	-0.0987705	-0.0977421	0.417681	0.0999115	-0.0972236	0.0421748	0.111294	0.0202391	0.0322325	-0.0246899	0.4872	-0.0139442	0.0388827	-0.0427941	1	1	0	0	0	0	2
1456061_at	GTPase, IMAP family member 8	Gimap8	243374	0.0382205	0.00881563	0.0954667	-0.415166	1.2844e-05	-0.115621	-0.286906	-0.413529	0.130763	-0.0709218	-0.0422726	-0.0888212	0.0768572	-0.0651824	-0.0321248	0.046698	0.392796	-0.00351898	-0.04709	0.0596748	0.828254	0.0118905	0.00645812	0.0204613	1	1	0	0	0	0	2
1418248_at	galactosidase, alpha	Gla	11605	0.000377668	0.0486218	0.0413265	0.293849	0.000718806	0.0677162	0.0274104	0.255871	0.974457	-0.0290196	-0.0192544	-0.0302867	0.552333	0.0707228	-0.0329947	0.15804	0.825793	0.00187441	-0.00761965	0.0349526	0.750922	0.0346439	-0.0801366	0.0116815	1	1	0	0	0	0	2
1421947_at	guanine nucleotide binding protein (G protein), gamma 12	Gng12	14701	0.00987055	0.047274	0.00240119	0.256207	4.73678e-06	0.140057	0.165792	0.250717	0.000354449	-0.0140972	-0.0152713	0.170902	0.430943	-0.00291292	0.020665	0.0847767	0.847579	0.0137982	0.0176313	0.01512	0.904362	-0.00751879	0.0342418	0.0533247	1	1	0	0	0	0	2
1420394_s_at	glycoprotein 49 A /// leukocyte immunoglobulin-like receptor, subfamily B, member 4	Gp49a	14727	0.0387463	0.101677	0.337206	0.476138	2.61954e-07	0.0356364	0.459012	0.183794	0.126959	-0.0148578	0.228327	0.397674	0.244567	-0.027628	0.0618718	0.261434	0.447136	0.00259016	0.0837978	0.171502	0.783525	0.0262635	0.0587782	0.153882	1	1	0	0	0	0	2
1437356_at	G protein-coupled receptor 183	Gpr183	321019	0.00830622	0.153043	0.188038	-0.200785	1.43177e-06	0.0858367	-0.0793845	-0.339671	0.920589	0.00920499	0.0650276	-0.069557	0.575438	-0.00605707	0.062075	-0.0208021	0.769185	-0.0527757	0.0154297	-0.00587824	0.094821	0.0329322	-0.175333	-0.0312354	1	1	0	0	0	0	2
1429387_at	GRB2-related adaptor protein	Grap	71520	0.0428526	0.0741556	0.00748348	-0.256026	0.000652822	-0.0587607	-0.180379	-0.358442	0.581328	-0.015664	-0.0762625	-0.102545	0.952584	-0.00597319	0.0176169	0.0394136	0.811209	0.0464427	-0.105222	0.00783488	0.883718	0.0195269	-0.0108488	-0.0965351	1	1	0	0	0	0	2
1416522_a_at	gene rich cluster, C10 gene	Grcc10	14790	0.0235805	-0.0176835	-0.0455518	-0.240819	0.000745621	0.0527533	-0.073484	-0.204947	0.146794	-0.0552082	-0.0392491	-0.0832802	0.314898	0.0508849	0.00489298	-0.109743	0.836846	-0.00858293	-0.010934	-0.0200691	0.856933	0.0192272	0.014569	-0.0142005	1	1	0	0	0	0	2
1422704_at	glycerol kinase	Gyk	14933	0.0423737	-0.0212637	0.102853	0.19893	0.000117851	0.0289181	0.256093	0.203743	0.11292	0.0196692	0.0700602	0.0903301	0.966664	-0.0314082	-0.0351338	-0.00410098	0.640378	-0.0214691	-0.0093517	-0.079166	0.876952	0.0248659	-0.00997308	-0.0369682	1	1	0	0	0	0	2
1440837_at	histocompatibility 2, O region beta locus	H2-Ob	15002	0.00362241	-0.0375289	-0.0432513	-0.547927	0.0133204	-0.107822	-0.19656	-0.475726	0.124515	-0.112766	-0.0551533	-0.191032	0.991417	-0.0309951	0.00633382	-0.00339931	0.955362	-0.0495812	0.0275852	-0.0221683	0.961222	0.0305465	0.0171277	-0.0016599	1	1	0	0	0	0	2
1418350_at	heparin-binding EGF-like growth factor	Hbegf	15200	0.0195335	0.0966881	0.291288	0.0332424	0.0050991	0.0976963	0.469308	-0.075947	0.281387	-0.0774741	0.037939	0.169855	0.551709	-0.0860079	0.092416	0.0828738	0.610571	0.0128212	0.0817536	-0.0502161	0.000873914	-0.0261036	-0.0262082	-0.135629	1	1	0	0	0	0	2
1417541_at	helicase, lymphoid specific	Hells	15201	0.00833842	0.0492275	-0.00898915	0.259331	4.98077e-07	-0.178478	-0.0180524	0.634993	2.60091e-06	-0.0626228	-0.0504016	0.0230832	0.632349	-0.0191088	-0.0781194	0.0996536	0.38012	-0.00329315	-0.0770514	0.0841048	0.860765	0.0537907	0.0144794	-0.0618162	1	1	0	0	0	0	2
1427469_at	helicase with zinc finger domain	Helz	78455	0.00917618	-0.00912054	-0.0243134	-0.188795	0.00365965	-0.0423185	-0.178189	-0.249179	0.54326	-0.0491475	-0.0129331	-0.0921622	0.81296	-0.0353011	-0.0264148	-0.0382502	0.8361	0.00111891	-0.0594216	-0.0178185	0.739318	-0.00800743	-0.0379963	-0.0293667	1	1	0	0	0	0	2
1422645_at	hemochromatosis	Hfe	15216	0.000174205	-0.0126301	-0.111035	-0.363792	0.000393295	-0.00991539	-0.204643	-0.358737	0.0574139	-0.0586446	-0.0348566	-0.0586503	0.800508	0.0138884	-0.0311841	-0.0632824	0.660858	-0.0281839	-0.0111878	0.044097	0.365505	-0.0190126	-0.0552416	0.039793	1	1	0	0	0	0	2
1416035_at	hypoxia inducible factor 1, alpha subunit	Hif1a	15251	0.0377068	0.046222	0.208847	0.0191585	2.98078e-05	0.0226428	0.267681	0.208927	0.0446672	0.00773812	0.121015	0.158842	0.865267	-0.0197338	0.0215922	0.11416	0.778003	0.0116317	0.00545146	-0.0658387	0.363575	0.0986765	-0.0109003	0.0172884	1	1	0	0	0	0	2
1416184_s_at	high mobility group AT-hook 1 /// high mobility group AT-hook I, related sequence 1	Hmga1	111241	0.0141776	0.0165437	-0.0458006	0.214384	0.000241345	-0.0551818	0.0213324	0.23918	0.180892	-0.0448297	0.0103583	-0.00120372	0.614518	-0.0309828	0.037427	0.0528859	0.487539	-0.0117537	-0.00905847	0.0422395	0.95951	-0.030982	0.000795391	0.0168672	1	1	0	0	0	0	2
1419905_s_at	hydroxyprostaglandin dehydrogenase 15 (NAD)	Hpgd	15446	0.0292103	-0.0138358	-0.214249	-0.342116	4.3384e-06	-0.00350704	-0.294388	-0.383205	0.708452	0.0315441	-0.0974528	-0.121824	0.187188	-0.0440163	-0.00272881	-0.0759897	0.909712	0.0237549	-0.0661632	0.0248689	0.901163	0.0122404	-0.0534314	-0.014035	1	1	0	0	0	0	2
1442130_at	hematopoietic SH2 domain containing	Hsh2d	209488	0.0193857	-0.0425773	0.00574156	0.178392	5.5811e-06	-0.00942199	-0.0165918	0.243564	0.563647	-0.118957	-0.028327	0.145465	0.773056	-0.0520168	0.0188919	-0.00868684	0.753852	-0.0163615	-0.000807297	-0.00892206	0.830429	-0.0730365	0.0487895	0.0325522	1	1	0	0	0	0	2
1416364_at	heat shock protein 90kDa alpha (cytosolic), class B member 1	Hsp90ab1	15516	0.0297791	0.0388711	-0.00834598	0.200103	6.10701e-05	-0.0585029	-0.0206716	0.203199	0.378813	-0.0159755	0.0329183	0.0818881	0.626534	-0.0082775	0.0411398	0.14015	0.788366	0.0176696	0.0565626	0.0851884	0.658692	-0.0405263	0.0169327	0.0661847	1	1	0	0	0	0	2
1419292_at	HtrA serine peptidase 3	Htra3	78558	0.00885352	-0.0770754	-0.0296002	-0.248094	5.5351e-07	0.00178504	-0.0182759	-0.57382	0.294145	-0.0839811	-0.0512589	-0.154333	0.723161	-0.0236595	-0.0532795	-0.0631314	0.854573	0.0397041	-0.0306012	-0.0691026	0.708087	-0.0121338	-0.0448466	-0.0839512	1	1	0	0	0	0	2
1424032_at	hydrogen voltage-gated channel 1	Hvcn1	74096	0.0375308	-0.0966538	0.0146149	-0.288392	0.000636463	-0.0707158	-0.106061	-0.29221	0.84419	-0.111291	-0.0275512	0.0106069	0.980162	-0.0210722	0.0518188	0.0483214	0.736724	-0.000418802	0.00392773	-0.0410428	0.898487	-0.0485201	0.0317292	0.00513569	1	1	0	0	0	0	2
1436598_at	inducible T-cell co-stimulator	Icos	54167	0.0200975	0.0788139	0.161765	0.235375	0.0197352	-0.00346265	-0.266312	-0.276956	0.0617525	-0.0379878	0.147388	0.054201	0.927388	-0.0450892	0.0281267	-0.0619514	0.855686	-0.0107649	0.0244429	0.0103712	0.720796	-0.0117099	-0.00597092	0.0669959	1	1	0	0	0	0	2
1455481_at	iduronate 2-sulfatase	Ids	15931	0.00329895	-0.0175324	-0.0535061	-0.285568	1.9356e-05	-0.0129903	-0.0721748	-0.216934	0.000635865	0.0458324	0.014917	-0.0969309	0.961472	0.0011579	0.0209337	-0.00661694	0.322377	0.011602	-0.0576042	-0.0619886	0.382255	-0.0198233	0.00524552	-0.0700241	1	1	0	0	0	0	2
1419647_a_at	immediate early response 3	Ier3	15937	0.000377668	0.272228	0.676002	0.278357	0.000786759	0.23631	0.591736	-0.376494	0.891416	-0.00610386	0.0677529	0.0388931	0.618532	0.0480752	0.199054	0.149386	0.691503	-0.0442792	0.127962	0.0710056	0.0518666	-0.17467	0.117727	-0.0148427	1	1	0	0	0	0	2
1417612_at	immediate early response 5	Ier5	15939	0.0126124	0.102833	0.169055	-0.285224	0.0253834	0.0203942	0.0757021	-0.258687	0.499601	0.0405571	0.104549	0.00206851	0.575438	-0.016023	0.0806608	0.191439	0.811209	0.00348575	0.0536544	0.0897284	0.804157	0.0229693	0.0885031	-0.0908639	1	1	0	0	0	0	2
1455530_at	immunoglobulin heavy variable V14-2	Ighv14-2	668421	0.020087	-0.0378119	-0.0168645	-0.555688	0.000102242	-0.0963224	-0.269633	-0.562671	0.654719	-0.0622117	-0.101795	-0.234565	0.660979	0.117507	0.0528377	0.0828656	0.942475	0.00311509	-0.0154725	-0.0760703	0.769063	0.0974502	-0.0270598	-0.114901	1	1	0	0	0	0	2
1427292_at	immunoglobulin lambda chain, variable 1	Igl-V1	16142	0.0272191	-0.0478758	-0.10156	-0.350806	0.000640797	-0.0542313	-0.180113	-0.1764	0.926439	0.0917345	0.0114481	-0.00890749	0.880068	0.00702185	-0.109834	-0.0702807	0.971828	0.0126742	0.0298456	0.00919024	0.886553	0.0347181	-0.0739342	0.0201931	1	1	0	0	0	0	2
1447918_x_at	Similar to Ig lambda-1 chain C region /// Immunoglobulin lambda chain, variable 1	Igl-V1	16142	0.00057027	-0.0341589	-0.000793174	-0.564144	0.015286	-0.0738748	-0.176775	-0.137695	0.580534	-0.154092	0.105638	-0.121255	0.791919	0.089967	0.0187195	-0.0182523	0.920181	-0.0532326	0.0019393	-0.0507268	0.790068	0.0200784	0.0216195	-0.147273	1	1	0	0	0	0	2
1449399_a_at	interleukin 1 beta	Il1b	16176	0.00414605	0.158051	0.614707	0.314158	0.00141101	-0.126632	0.743306	0.294668	0.0563307	-0.25669	0.444208	0.694331	0.198945	0.0172107	0.305117	0.161075	0.371558	-0.0235305	0.0909069	0.0751437	0.729266	-0.071492	0.0386353	0.0385212	1	1	0	0	0	0	2
1420691_at	interleukin 2 receptor, alpha chain	Il2ra	16184	0.0325239	0.142672	0.343894	0.121093	0.0313924	0.0197765	0.151377	0.18543	0.515256	0.0175402	0.0186918	0.150242	0.763506	0.0632811	-0.0593895	-0.0527844	0.771585	-0.0022546	-0.00809673	-0.090857	0.706294	-0.0832937	0.0146874	-0.0321978	1	1	0	0	0	0	2
1420692_at	interleukin 2 receptor, alpha chain	Il2ra	16184	0.0467004	0.0230484	0.334461	0.16599	0.0404865	-0.0602751	0.107948	0.203331	0.462679	0.0357164	0.0409718	0.137395	0.857513	-0.03774	-0.0830279	0.0248108	0.519035	0.0941348	-0.0385969	-0.0113624	0.75729	0.0355485	0.0911778	0.0496574	1	1	0	0	0	0	2
1448575_at	interleukin 7 receptor	Il7r	16197	0.00313364	-0.0177467	-0.0196968	-0.40421	0.000120369	-0.0148624	-0.454854	-0.777794	0.0376835	-0.0472684	-0.156351	-0.164812	0.700384	0.120756	-0.0820038	-0.0593855	0.944838	-0.0314624	-0.00899796	-0.0162628	0.827956	-0.000406682	-0.0316564	0.0720956	1	1	0	0	0	0	2
1448576_at	interleukin 7 receptor	Il7r	16197	0.0272367	-0.0390053	-0.00149663	-0.304292	0.000571693	0.0175434	-0.467269	-0.718014	0.142099	-0.128749	-0.131559	-0.0815662	0.567129	-0.0321461	-0.105435	0.0544891	0.855091	-0.0174877	-0.00378746	-0.0776959	0.958334	0.0262154	0.00943023	0.0183096	1	1	0	0	0	0	2
1441317_x_at	janus kinase and microtubule interacting protein 1	Jakmip1	76071	0.0487374	0.0671559	-0.0281777	-0.20836	3.0972e-06	-0.126967	-0.422404	-0.570277	0.553898	-0.184217	-0.119813	-0.0121424	0.876903	0.0909684	0.0778744	0.0827762	0.829804	-0.0135532	-0.0408475	0.0178224	0.988048	-0.00841378	0.000752456	-0.0101756	1	1	0	0	0	0	2
1426900_at	jumonji domain containing 1C	Jmjd1c	108829	0.00943336	-0.00657417	-0.00341526	-0.195638	3.78524e-05	-0.0140315	-0.0727581	-0.275455	0.0480884	0.0398657	0.0555991	-0.0531548	0.67283	-0.00522813	0.138011	0.00114151	0.801521	0.0190098	-0.0301357	0.0472599	0.151357	0.00479672	0.00125983	-0.0482039	1	1	0	0	0	0	2
1440346_at	Jumonji domain containing 3	Jmjd3	216850	0.0190556	0.0470325	0.334605	-0.0175105	0.000421037	-0.0477819	0.273803	-0.0554554	0.0388869	-0.0461614	0.0868897	0.0279649	0.924467	-0.0321347	0.109348	-0.00686629	0.916739	0.0149699	0.0345541	0.0289358	0.937855	-0.0125074	0.0762052	0.010387	1	1	0	0	0	0	2
1456610_at	jumonji domain containing 3	Jmjd3	216850	0.0124209	0.0294217	0.213085	-0.068464	7.67098e-07	0.00140542	0.300613	-0.126381	0.002486	-0.051551	0.123834	-0.000410907	0.540734	-0.070672	0.103477	0.0187584	0.973961	0.0115227	0.0457874	0.00696282	0.889311	0.0197506	-0.00242828	-0.0566217	1	1	0	0	0	0	2
1435465_at	kelch repeat and BTB (POZ) domain containing 11	Kbtbd11	74901	0.00772749	0.0664862	0.0682474	-0.296375	0.000502525	0.0140667	-0.388882	-0.427492	0.398422	0.0609131	-0.0380712	-0.00160502	0.90215	0.0950653	-0.0097381	0.0402399	0.292468	0.000674824	-0.00809914	0.0368544	0.585656	-0.0260704	-0.00936234	0.0808903	1	1	0	0	0	0	2
1428837_at	kelch-like 14 (Drosophila)	Klhl14	225266	0.0142904	-0.00563073	-0.072956	-0.351045	0.00476497	-0.0449876	-0.0994389	-0.300214	0.436057	0.0282029	0.0728395	-0.130232	0.820325	0.0500301	-0.017834	0.0364722	0.110927	-0.052234	-0.0536892	0.0302044	0.89406	0.0598792	0.0512512	0.0728924	1	1	0	0	0	0	2
1428651_at	kelch-like 24 (Drosophila)	Klhl24	75785	0.0353159	0.0602326	-0.0494626	-0.225757	0.00677788	0.00381223	-0.114879	-0.245356	0.0186369	0.00795036	-0.0665388	-0.162794	0.461571	0.000888378	-0.0775077	-0.088178	0.35918	-0.0446685	-0.0354325	-0.0275613	0.704032	0.0137257	-0.0668952	0.00991416	1	1	0	0	0	0	2
1438519_at	kelch-like 24 (Drosophila)	Klhl24	75785	0.0193196	0.0292455	-0.0899375	-0.219905	0.00183045	-0.04749	-0.211168	-0.247053	0.730369	0.00583759	-0.0390136	-0.11479	0.0903102	0.0528413	-0.0979336	0.0261391	0.475069	0.123502	0.0307459	-0.064279	0.871035	0.0244477	0.0875478	-0.0843647	1	1	0	0	0	0	2
1425182_x_at	kallikrein 1-related peptidase b22 /// kallikrein 1-related peptidase b9	Klk1b22	13646	0.0275356	-0.0815705	0.0131079	-0.276087	1.78787e-05	-0.0623175	-0.266136	-0.39104	0.0422539	-0.116706	0.0746736	-0.0949298	0.560468	-0.0359025	0.140501	-0.0334849	0.2411	0.0402265	-0.054504	0.0570209	0.986038	-0.0112273	0.0358601	-0.00747618	1	1	0	0	0	0	2
1419737_a_at	lactate dehydrogenase A	Ldha	16828	0.00359949	0.00903776	-0.000107625	0.334507	3.53556e-05	0.0159282	0.0759018	0.214774	0.000928957	0.0403947	0.0320323	0.0803789	0.856428	-0.0128255	-0.0139913	0.183398	0.35918	0.014456	0.0167983	-0.0212522	0.675528	0.0588553	-0.0638875	0.00802795	1	1	0	0	0	0	2
1421207_at	leukemia inhibitory factor	Lif	16878	0.0259851	0.0777594	0.24272	0.0231443	0.00300572	0.0904323	0.228222	0.171788	0.0306588	-0.0216323	0.132071	0.0783975	0.959323	-0.0212279	-0.0261725	-0.0341754	0.712456	0.0263251	-0.0158175	-0.012497	0.929152	0.0276081	-0.010215	0.0397519	1	1	0	0	0	0	2
1444003_at	lung-inducible neuralized-related C3HC4 RING domain protein	Lincr	214854	0.0380731	-0.0711847	-0.114149	-0.185986	2.48809e-09	-0.10421	-0.345256	-0.507639	0.0650266	-0.124192	0.0752548	0.174443	0.878732	-0.0351549	-0.101858	-0.0237428	0.625021	0.0200448	-0.044176	0.145862	0.658799	-0.111877	0.0307857	0.118601	1	1	0	0	0	0	2
1421262_at	lipase, endothelial	Lipg	16891	0.0432371	-0.00126194	0.0356341	0.568348	0.00940196	0.117956	0.0774019	0.19087	0.497133	-0.0287836	0.0394398	-0.00785188	0.711972	0.137334	-0.0472544	-0.136785	0.622348	-0.000692735	0.0249524	-0.00369542	0.430567	-0.0800443	0.00801871	0.0153954	1	1	0	0	0	0	2
1460453_at	similar to T-cell activation Rho GTPase-activating protein /// T-cell activation Rho GTPase-activating protein /// T-cell activation GTPase activating protein 1	LOC100038946	100038946	0.00204351	0.225465	0.466728	0.0106875	2.82537e-07	-0.0514093	-0.175938	-0.365168	0.125807	0.0140858	0.0976	0.165284	0.848247	0.0719727	-0.034276	0.0240231	0.799321	-0.0043861	-0.00554944	-0.0297167	0.432978	0.04134	0.0254076	-0.0623824	1	1	0	0	0	0	2
1452676_a_at	similar to polynucleotide phosphorylase-like protein /// polyribonucleotide nucleotidyltransferase 1	LOC100044383	100044383	0.013289	0.019814	0.0780922	0.190329	3.10442e-08	0.0437985	0.113908	0.249128	0.0105583	-0.0179898	0.0351793	0.104609	0.415307	-0.00814444	0.0280167	0.109501	0.654628	0.00303259	0.0277721	0.0747201	0.133256	0.0113347	0.0276509	0.09124	1	1	0	0	0	0	2
1424110_a_at	similar to Nucleoside diphosphate kinase A (NDK A) (NDP kinase A) (Tumor metastatic process-associated protein) (Metastasis inhibition factor NM23) (NDPK-A) (nm23-M1) /// non-metastatic cells 1, protein (NM23A) expressed in	LOC100046344	100046344	0.00246076	-0.0371427	0.024654	0.177401	1.60631e-06	-0.0318593	0.115135	0.266191	0.00165443	0.0254493	0.0451542	0.0766692	0.890112	0.056273	-0.0275918	0.0318816	0.683063	-0.0161162	-0.00902929	-0.0270143	0.834739	0.00952854	-0.0154621	0.0424405	1	1	0	0	0	0	2
1417351_a_at	similar to Small nuclear ribonucleoprotein polypeptide A /// small nuclear ribonucleoprotein polypeptide A'	LOC100047155	100047155	0.00492512	-0.0261411	0.00392046	0.181384	6.62281e-06	-0.134843	0.0103347	0.283536	0.000126111	-0.023935	-0.0283554	0.0897194	0.772146	-0.0401041	0.00678436	0.0647601	0.961547	-0.0117204	-0.0214958	0.0017478	0.900629	-0.0234662	-0.00318153	0.00416883	1	1	0	0	0	0	2
1454699_at	similar to Sesn1 protein /// sestrin 1	LOC100047324	100047324	0.0494507	-0.140078	-0.0414128	-0.203713	5.95877e-09	-0.108376	-0.430898	-0.450347	0.0180504	0.0216574	-0.0406887	-0.152047	0.858893	0.102263	-0.0246459	-0.0921935	0.583355	0.0658399	0.045821	-0.0307089	0.109179	0.0438415	0.0985807	-0.055383	1	1	0	0	0	0	2
1422486_a_at	similar to MAD homolog 4 (Drosophila) /// MAD homolog 4 (Drosophila)	LOC100048076	100048076	0.0261634	0.00280969	-0.0659086	-0.218595	4.77361e-07	-0.0409439	-0.224587	-0.364283	0.00251098	0.00852173	-0.00892787	-0.0810442	0.831709	-0.0272536	-0.0105086	-0.0245142	0.0160078	0.00402877	-0.0305498	0.0384826	0.763726	0.0181569	-0.0499389	-0.0295867	1	1	0	0	0	0	2
1416234_at	leucine rich repeat containing 59	Lrrc59	98238	0.00237973	0.000825376	-0.0366985	0.25496	3.71237e-08	0.0432423	0.318661	0.439439	0.0375838	0.0456662	0.0745705	0.091756	0.879722	0.0476411	0.0627756	0.126591	0.274491	-0.00135932	0.01119	0.0667634	0.031644	0.0128111	0.0016144	0.0967024	1	1	0	0	0	0	2
1416235_at	leucine rich repeat containing 59	Lrrc59	98238	0.0141688	-0.0328397	0.0134275	0.203283	2.24132e-06	0.0413769	0.254454	0.442808	0.0355281	0.0773804	0.041757	0.049885	0.297634	0.029842	0.134903	0.155405	0.866899	-0.0412401	0.00464344	0.00976115	0.792478	0.00306705	0.0407774	0.0626683	1	1	0	0	0	0	2
1417756_a_at	lymphocyte specific 1	Lsp1	16985	0.0266352	-0.0149185	-0.0659664	-0.221078	0.00314446	-0.0961804	-0.11697	-0.237977	0.0611263	-0.118391	0.0601949	-0.00577984	0.899834	-0.062936	0.0107916	-0.0221913	0.715821	-0.0736323	0.011001	0.0688393	0.451968	0.00559355	-0.0939592	-0.0123729	1	1	0	0	0	0	2
1420353_at	lymphotoxin A	Lta	16992	0.0025158	0.233769	0.44861	-0.121269	0.0211796	0.129231	0.304132	-0.168105	0.118108	0.0227782	0.226999	0.216695	0.725283	0.0334991	0.0100695	-0.0748691	0.945494	-0.0215779	5.03243e-05	0.0236889	0.857392	0.0573699	0.000705752	-0.0133215	1	1	0	0	0	0	2
1419135_at	lymphotoxin B	Ltb	16994	0.0276851	0.145599	0.019046	-0.560386	4.92302e-09	-0.0406945	-0.373869	-0.541348	0.8559	-0.132627	0.0127151	0.0109324	0.750049	0.0970163	-0.00591642	0.0816535	0.335451	0.0841987	-0.00328964	0.0991813	0.612171	0.0293269	-0.0487184	-0.0383881	1	1	0	0	0	0	2
1417511_at	Ly1 antibody reactive clone	Lyar	17089	0.00898581	8.9757e-05	0.0472855	0.196147	0.00141101	-0.114058	0.113333	0.240555	0.338058	0.0293929	0.0333595	0.0287159	0.561552	0.0498044	0.0596188	-0.0796119	0.881031	-0.0100743	-0.00520595	-0.0250342	0.905544	0.00823259	-0.00619639	-0.009691	1	1	0	0	0	0	2
1428847_a_at	microtubule-actin crosslinking factor 1	Macf1	11426	0.0220863	0.00507518	-0.00836267	-0.277746	7.41376e-06	-0.0628566	-0.167239	-0.292406	0.00252348	0.00322871	-0.0184477	-0.152228	0.727142	0.000974929	-0.00977115	-0.0232019	0.866058	-0.0406042	-0.00610112	-0.0103478	0.936033	0.0114075	0.00245503	0.00481036	1	1	0	0	0	0	2
1417111_at	mannosidase 1, alpha	Man1a	17155	0.00234494	-0.042694	-0.0433349	-0.353371	0.000369644	-0.0211165	-0.0228356	-0.241249	0.117582	-0.00528749	0.0311954	-0.0197566	0.917632	0.00620593	-0.0229907	-0.0187967	0.00262845	-0.00900687	-0.0403207	-0.0757963	0.988413	0.0130652	-0.0211342	-0.013387	1	1	0	0	0	0	2
1449498_at	macrophage receptor with collagenous structure	Marco	17167	0.0107724	-0.0304313	-0.0744589	-0.227255	3.18736e-05	0.00158138	0.218036	0.843468	0.948031	0.110152	0.0135203	0.0980528	0.0553862	-0.118025	-0.122544	0.733275	0.735824	-0.00854461	0.0227446	0.0349729	0.982063	-0.0118515	-0.00501221	-0.0114429	1	1	0	0	0	0	2
1416880_at	myeloid cell leukemia sequence 1	Mcl1	17210	0.00517386	0.124838	0.126249	-0.208871	0.000217765	-0.0132138	-0.0311094	-0.243339	0.0274133	-0.00619531	0.016476	0.0111268	0.571163	-0.050179	-0.0268676	0.0747174	0.789805	0.0299267	0.0308843	0.0684443	0.581635	0.0175055	0.00459719	0.0360992	1	1	0	0	0	0	2
1437527_x_at	myeloid cell leukemia sequence 1	Mcl1	17210	0.0134203	0.0990907	0.128811	-0.216969	0.000335583	-0.00654001	-0.0476574	-0.231732	0.0669388	0.0247027	0.0558113	0.0118795	0.613349	-0.0427758	0.0212137	0.0930159	0.773233	-0.0439664	0.0357759	0.0485668	0.902685	0.0213273	-0.0116369	0.0390304	1	1	0	0	0	0	2
1456243_x_at	myeloid cell leukemia sequence 1	Mcl1	17210	0.0115384	0.0880338	0.115621	-0.251616	0.000761128	-0.0207289	-0.0229044	-0.229517	0.0836447	0.0307472	0.0588365	0.0140232	0.626534	-0.0859061	0.0768376	0.141597	0.728478	-0.0112861	0.0255321	0.0729108	0.867672	0.0155771	0.0229636	0.0279599	1	1	0	0	0	0	2
1456381_x_at	myeloid cell leukemia sequence 1	Mcl1	17210	0.0114675	0.107382	0.132265	-0.213185	0.00447735	-0.04978	-0.0446906	-0.208852	0.439943	0.0097127	0.0372444	0.0297368	0.684705	-0.0747154	0.0252992	0.0991871	0.819535	-0.0323242	0.0183589	0.0817795	0.730481	0.00548309	0.026869	0.0603087	1	1	0	0	0	0	2
1453160_at	mediator complex subunit 13	Med13	327987	0.00746686	-0.0201741	0.0230046	-0.187869	0.0146968	-0.0846017	0.0012796	-0.187313	0.290071	0.0163846	0.0378721	0.0386518	0.924866	-0.0294969	-0.0135213	-0.0665852	0.987102	0.0010661	0.00486789	-0.0208501	0.794842	-0.00448524	0.0341566	-0.0558764	1	1	0	0	0	0	2
1424852_at	myocyte enhancer factor 2C	Mef2c	17260	0.00645627	-0.0141685	-0.038029	-0.386206	6.2683e-06	-0.0730858	-0.11166	-0.286844	0.0137362	-0.0379294	-0.0121066	-0.115708	0.734545	-0.0658621	0.0324654	-0.0263505	0.535368	0.0254661	-0.0926364	-0.0476125	0.169719	0.0175172	-0.0504962	-0.0370425	1	1	0	0	0	0	2
1420911_a_at	milk fat globule-EGF factor 8 protein	Mfge8	17304	0.00124061	0.0703277	-0.0585417	-0.408668	0.000267608	0.0241232	-0.0505913	-0.284734	0.00485129	0.0137923	0.0232546	-0.150048	0.644196	0.0419611	0.0210438	0.0427024	0.773667	0.00413511	-0.0191211	-0.0059691	0.590419	0.0108629	-0.0381038	-0.0936352	1	1	0	0	0	0	2
1429005_at	malignant fibrous histiocytoma amplified sequence 1	Mfhas1	52065	0.0281111	-0.00663056	0.0242651	-0.21397	1.74036e-05	-0.103645	-0.264575	-0.379097	0.199132	0.0316603	-0.0489101	-0.10443	0.0121383	-0.0458525	-0.0570522	-0.0264754	0.909755	-0.0276534	0.0430602	-0.0627207	0.363513	0.0146772	-0.0616043	-0.0615227	1	1	0	0	0	0	2
1416335_at	macrophage migration inhibitory factor	Mif	17319	4.22506e-05	0.021578	-0.0228776	0.364655	0.000282365	0.0638135	0.0182751	0.281316	2.62585e-07	-0.0229893	-0.0180009	0.0627354	0.776723	0.0294361	0.0569795	-0.010305	0.126212	-0.0197553	-0.0212751	0.114935	0.917036	0.0170884	-0.0333581	0.0486223	1	1	0	0	0	0	2
1434178_at	myeloid/lymphoid or mixed-lineage leukemia 3	Mll3	231051	0.0197277	0.00231562	-0.0344551	-0.1768	3.17864e-06	0.0237148	-0.133536	-0.246923	0.521818	-0.0435241	-0.0150891	-0.0756738	0.755325	-0.0954655	0.0437264	-0.0110965	0.846415	-0.0319307	-0.00438518	0.0310318	0.729785	-0.00300441	0.00452095	-0.0894664	1	1	0	0	0	0	2
1428153_at	mitochondrial ribosomal protein S10	Mrps10	64657	0.0146056	-0.0484355	-0.0208241	0.190952	0.00228611	-0.0447531	0.0389305	0.237724	0.0217671	0.0377291	-0.0168617	0.0569404	0.797986	0.0602795	0.0739013	-0.0691655	0.934094	-0.000743456	-0.0279386	-0.0280318	0.789906	0.072685	-0.0134498	-0.0143458	1	1	0	0	0	0	2
1451164_a_at	mitochondrial ribosomal protein S18B	Mrps18b	66973	0.0371255	0.012484	0.0454635	0.198404	6.2197e-05	-0.0162838	0.262163	0.152131	0.0138377	0.059887	0.0370519	0.0759727	0.652677	0.00724617	0.0951319	-0.0971998	0.638985	0.00168321	0.0634535	-0.0132695	0.78094	0.014074	0.00379344	-0.019205	1	1	0	0	0	0	2
1421317_x_at	myeloblastosis oncogene	Myb	17863	0.0393451	0.0181284	-0.0310225	0.295839	0.0137002	-0.433709	-0.171335	-0.14812	0.00687025	-0.0611801	-0.0930828	-0.0763671	0.93417	-0.0898598	0.0483137	-0.0143512	0.958538	-0.00299467	0.0390923	-0.0410789	0.425709	-0.0390475	0.00396181	-0.160809	1	1	0	0	0	0	2
1450194_a_at	myeloblastosis oncogene	Myb	17863	0.0397585	0.0252005	-0.0559991	0.263076	0.0488686	-0.405557	-0.0869689	-0.00559154	0.131353	-0.00896788	-0.108704	-0.056503	0.859578	-0.106917	0.00534539	0.00867878	0.995516	-0.0367373	0.0327172	0.014651	0.565393	-0.135791	-0.095093	-0.0747436	1	1	0	0	0	0	2
1424942_a_at	myelocytomatosis oncogene	Myc	17869	0.00391459	0.100825	0.293208	0.153286	1.74454e-06	0.0713978	0.52125	0.0977948	0.0127552	0.0347694	0.137699	0.0882889	0.727722	-0.0641697	0.142469	-0.186425	0.741305	-0.00814368	-0.00284822	-0.121313	0.138723	-0.0135455	0.103018	0.0174725	1	1	0	0	0	0	2
1424988_at	myosin regulatory light chain interacting protein	Mylip	218203	0.0333481	0.0968072	-0.0661329	-0.365815	0.000702066	0.0386792	-0.231319	-0.449117	0.699217	-0.0596913	-0.0219869	-0.031691	0.229008	0.00951949	-0.119996	-0.129444	0.904828	-0.0409143	-0.0466496	0.107817	0.28277	0.00847155	0.0365591	-0.0716382	1	1	0	0	0	0	2
1417286_at	NADH dehydrogenase (ubiquinone) 1 alpha subcomplex, 5	Ndufa5	68202	0.0449699	-0.0107591	0.0346976	0.190294	0.0167189	-0.0473632	-0.0335696	0.226877	0.094785	-0.00857045	-0.0263811	0.0190901	0.286259	0.0458765	0.092921	-0.111803	0.683939	-0.00151461	-0.0467326	-0.00267875	0.720731	0.00761874	0.0111996	0.00942292	1	1	0	0	0	0	2
1452497_a_at	nuclear factor of activated T-cells, cytoplasmic, calcineurin-dependent 3	Nfatc3	18021	0.00117834	-0.0159398	-0.198626	-0.1668	3.76691e-05	-0.177919	-0.379311	-0.337077	0.617303	-0.0758203	-0.107782	-0.023501	0.796217	-0.0717179	-0.0466639	-0.0102122	0.911758	0.00339983	0.0313775	0.0120807	0.832807	0.00404013	0.025126	-0.0505173	1	1	0	0	0	0	2
1449731_s_at	nuclear factor of kappa light polypeptide gene enhancer in B-cells inhibitor, alpha	Nfkbia	18035	0.032914	0.175912	0.414108	-0.0882817	0.00927519	0.018856	0.246844	-0.0631196	0.0049519	-0.0208929	0.136276	0.122816	0.362774	0.0637008	0.0714437	0.115713	0.180833	-0.0190685	0.103184	0.110764	0.0326202	-0.0590856	0.0995665	0.0183376	1	1	0	0	0	0	2
1448728_a_at	nuclear factor of kappa light polypeptide gene enhancer in B-cells inhibitor, zeta	Nfkbiz	80859	0.0104434	0.158215	0.248393	-0.0294204	0.016459	0.0740707	0.122017	-0.257584	0.0659797	-0.0514274	0.283774	0.21438	0.6717	0.0142868	0.149026	0.0549285	0.302489	-0.03307	0.136456	0.0120437	0.569445	-0.0605167	0.131523	0.0668565	1	1	0	0	0	0	2
1457404_at	Nuclear factor of kappa light polypeptide gene enhancer in B-cells inhibitor, zeta	Nfkbiz	80859	0.00066436	0.103097	0.262544	-0.0660131	0.000928638	0.0356335	-0.189224	-0.576302	0.38634	-0.136698	0.182391	0.100306	0.483823	-0.0185186	-0.0995671	0.0823404	0.444693	-0.0349645	0.116528	0.154656	0.965571	-0.0389845	0.00444918	0.0407685	1	1	0	0	0	0	2
1418217_at	non-metastatic cells 7, protein expressed in (nucleoside-diphosphate kinase)	Nme7	171567	0.0102241	0.0170756	-0.0466132	-0.283231	1.70601e-06	-0.050912	-0.350558	-0.414488	0.304775	-0.0194158	0.0264634	-0.118397	0.895995	-0.0124083	0.013516	0.0721546	0.563471	-0.0160348	0.0115037	-0.0165005	0.694955	-0.0407804	0.0302738	-0.100993	1	1	0	0	0	0	2
1423827_s_at	nucleolar complex associated 4 homolog (S. cerevisiae)	Noc4l	100608	0.0221328	-0.014795	0.0850321	0.256392	4.40869e-06	0.0953877	0.292173	0.21706	0.0301477	0.0139776	0.123976	0.0586706	0.625134	0.0109236	0.0716449	-0.0158582	0.849344	0.0152653	0.0435031	0.00256591	0.448529	0.000881285	0.0316478	0.148464	1	1	0	0	0	0	2
1450986_at	nucleolar protein 5	Nol5	55989	0.0428859	0.0323303	0.0415501	0.222035	0.00201025	-0.053206	0.293934	0.0915767	0.0848646	-0.0281161	0.0792586	0.0713314	0.326502	-0.0178055	0.109544	-0.0524162	0.739167	-0.0613936	0.0516278	-0.101317	0.390601	0.0448528	0.0322343	-0.0476568	1	1	0	0	0	0	2
1416605_at	nucleolar protein family A, member 2	Nola2	52530	0.00248885	0.0217469	-0.00581554	0.253909	0.00126796	-0.0395019	0.115901	0.222124	0.00991874	0.0259462	0.0441289	-0.0277254	0.025496	0.0608455	0.0695351	-0.114972	0.808259	0.0153384	0.0403925	-0.135552	0.914738	0.0095476	-0.0391751	0.0352973	1	1	0	0	0	0	2
1416606_s_at	nucleolar protein family A, member 2	Nola2	52530	0.0185984	0.0416136	0.0186965	0.223869	5.85544e-06	-0.0968606	0.125623	0.24709	0.000780221	0.035666	0.0175326	-0.0235929	0.0787334	0.0398666	0.0836444	-0.169576	0.923848	0.0257751	0.0293183	-0.0889772	0.707819	0.00378208	-0.0440935	-0.0506223	1	1	0	0	0	0	2
1428869_at	nucleolar and coiled-body phosphoprotein 1	Nolc1	70769	0.00306743	-0.0376683	0.0774327	0.215181	0.000766043	-0.0667304	0.252125	0.212734	0.233878	0.0451962	0.0474534	0.104247	0.735023	0.0144568	0.0599936	-0.121595	0.739498	-0.0295816	0.0235755	-0.0523391	0.246342	-0.00727396	0.0564441	0.00397103	1	1	0	0	0	0	2
1423969_at	nucleoporin 37	Nup37	69736	0.0285427	0.00270779	0.00628266	0.217348	0.000625867	0.00923592	0.0280043	0.237272	0.167059	0.00601439	0.00383369	0.0458971	0.70966	-0.00945844	-0.0183395	0.0340858	0.932967	-0.00597394	-0.0537855	-0.00419159	0.894764	-0.0410926	-0.0261463	-0.00418005	1	1	0	0	0	0	2
1425374_at	2'-5' oligoadenylate synthetase 3	Oas3	246727	0.0127469	0.055642	-0.0746218	0.471742	0.000145929	0.0460829	0.0169857	0.648082	0.114165	-0.00276558	0.1607	0.737725	0.14386	-0.0875528	-0.000678048	0.188127	0.11831	0.00200758	-0.00886741	0.231278	0.0141692	-0.0367648	-0.0485124	0.306411	1	1	0	0	0	0	2
1453119_at	OTU domain containing 1	Otud1	71198	0.0355616	0.00056313	-0.0661191	-0.267836	2.13603e-05	0.0944487	-0.207294	-0.047662	0.220829	-0.0551509	-0.0773774	-0.136576	0.706569	0.0571685	-0.0241529	0.0453529	0.959936	0.0428597	-0.0369607	-0.00418227	0.792478	-0.0337205	0.169376	0.025482	1	1	0	0	0	0	2
1420142_s_at	proliferation-associated 2G4	Pa2g4	18813	0.00627697	0.0100336	0.00874126	0.23023	0.000394202	-0.0821874	0.0895106	0.207088	0.452683	-0.0172227	0.00687336	-0.0183552	0.555863	0.00161894	0.0174441	-0.107985	0.83058	0.0117063	0.0178785	-0.0276715	0.461448	-0.029925	-0.0202864	-0.00576977	1	1	0	0	0	0	2
1422850_at	poly(A) binding protein, nuclear 1	Pabpn1	54196	0.0032665	-0.00056499	0.0532048	-0.19791	0.0012608	-0.0488042	-0.14976	-0.299494	0.0905477	-0.0354159	-0.0152212	-0.10937	0.547795	-0.0119512	-0.0571443	-0.0238167	0.737434	0.0418825	-0.0534842	-0.0165193	0.532864	0.026092	0.0198785	-0.069353	1	1	0	0	0	0	2
1422473_at	phosphodiesterase 4B, cAMP specific	Pde4b	18578	0.0491667	-0.115354	0.118356	-0.22947	0.000903254	-0.0805948	0.191712	-0.251361	0.47207	-0.127006	0.1265	0.160077	0.528783	-0.14592	0.0989511	0.0423456	0.495456	-0.0412608	0.0205718	-0.0200734	0.861795	-0.0104682	0.0175124	-0.0250347	1	1	0	0	0	0	2
1423314_s_at	phosphodiesterase 7A	Pde7a	18583	0.0205009	-0.00489614	-0.0899486	-0.221007	0.000117889	-0.0702321	-0.162759	-0.27353	0.767363	-0.0194733	-0.0386627	-0.0626551	0.999416	-0.00372004	0.000201322	0.020621	0.934158	0.0139997	0.0118379	0.0220402	0.952662	-0.00622245	-0.00773994	-0.0734092	1	1	0	0	0	0	2
1438041_at	phosphodiesterase 7A	Pde7a	18583	0.0300692	-0.00859559	-0.0713086	-0.270578	5.38241e-05	-0.0996042	-0.23903	-0.314483	0.285397	-0.04017	-0.0815764	-0.0818921	0.696275	-0.0767574	-0.076898	-0.00420919	0.824413	0.0262498	-0.0140794	0.0423631	0.869305	-0.0172871	-0.0223805	-0.0644269	1	1	0	0	0	0	2
1431893_a_at	prenyl (solanesyl) diphosphate synthase, subunit 1	Pdss1	56075	0.0144934	-0.00679746	0.0263417	0.2671	6.49206e-06	-0.0453768	0.187592	0.354599	0.105024	0.0166578	0.033441	0.0894783	0.926882	-0.0449567	0.0192941	-0.0900646	0.846004	-0.0167698	0.00281405	-0.0454386	0.676284	-0.0129046	-0.0929747	-0.0464739	1	1	0	0	0	0	2
1426554_a_at	phosphoglycerate mutase 1	Pgam1	18648	0.00391749	0.040827	0.000570242	0.320109	0.00107106	-0.0083083	0.125418	0.333109	0.0656758	0.0290063	0.0244095	0.0275364	0.191688	0.0402265	-0.0104455	-0.0951163	0.957079	0.00130516	-0.0172355	-0.000194091	0.66805	0.0268901	0.0476866	0.0544259	1	1	0	0	0	0	2
1436317_at	post-GPI attachment to proteins 1	Pgap1	241062	0.00885727	-0.0370212	-0.10895	-0.410745	0.00862181	-0.057778	-0.133594	-0.230757	0.0587923	-0.0217565	-0.0842366	-0.106786	0.586488	-0.0207931	-0.0692432	-0.146828	0.752799	0.0278622	-0.0372785	-0.0609705	0.82186	-0.0638536	-0.0135668	0.0508607	1	1	0	0	0	0	2
1417864_at	phosphoglycerate kinase 1	Pgk1	18655	0.000156583	0.017313	-0.0399066	0.294223	0.000801644	0.058023	0.00241359	0.214552	1.59821e-05	0.0179906	0.0133074	0.0635538	0.229343	0.0159225	-0.0386269	-0.0634391	0.681228	-0.0166682	0.0140282	-0.0236565	0.908033	0.00533242	-0.0320669	0.011462	1	1	0	0	0	0	2
1438640_x_at	phosphoglycerate kinase 1	Pgk1	18655	0.00047892	0.0130454	0.0109381	0.343908	0.00422224	0.0694075	-0.0161707	0.187092	0.000179182	0.0240876	0.0309697	0.0506013	0.906703	-0.0098547	-0.0166779	-0.00817684	0.994305	-0.0102496	0.0121629	-0.0086333	0.860042	0.0430222	0.049743	-0.0224062	1	1	0	0	0	0	2
1439435_x_at	phosphoglycerate kinase 1	Pgk1	18655	0.0345317	0.13647	-0.0394185	0.467807	0.0254829	0.0821638	0.00776832	0.400806	0.00730798	0.019171	-0.00517488	0.0942085	0.89652	-0.26619	-0.0855243	0.291764	0.926917	0.0606692	-0.0413402	-0.0626209	0.578607	-0.0696755	-0.0126773	-0.0451071	1	1	0	0	0	0	2
1416542_at	PHD finger protein 1	Phf1	21652	0.0409995	0.0336891	0.0179492	-0.189733	0.0252098	-0.0358266	-0.0800634	-0.260605	0.202725	-0.0304958	-0.0184648	-0.0536844	0.577042	0.000933572	0.0097702	-0.00624319	0.834454	0.0404075	-0.0411141	0.0212086	0.947574	-0.0277601	0.03151	-0.000593349	1	1	0	0	0	0	2
1429527_a_at	phospholipid scramblase 1	Plscr1	22038	0.0481504	0.0619232	0.222916	0.243026	1.08383e-05	0.114377	0.450092	0.369354	0.00952934	-0.0115565	0.0588061	0.0486227	0.794581	-0.0945648	0.10859	0.274246	0.998409	-0.000858262	0.00146067	0.0304035	0.4563	-0.0628651	0.114736	-0.00139373	1	1	0	0	0	0	2
1433668_at	proline-rich nuclear receptor coactivator 1	Pnrc1	108767	0.00546102	0.0189158	-0.00780086	-0.244331	4.56548e-08	-0.041923	-0.206036	-0.370535	0.0387222	-0.0550895	0.0462204	-0.0659218	0.697541	0.045709	0.148627	0.225799	0.563583	0.0197896	0.028095	0.0862472	0.0447526	0.0231997	0.0867959	-0.00682478	1	1	0	0	0	0	2
1436589_x_at	protein kinase D2	Prkd2	101540	0.0146183	0.0432268	0.0365502	-0.200503	3.47724e-06	-0.0236333	-0.31388	-0.26245	0.0554869	-0.0170342	-0.0785588	0.0161452	0.882146	0.00338412	0.0316068	0.0108832	0.526423	0.0282641	0.00270658	0.0890219	0.704204	0.0216795	0.0186467	0.0391949	1	1	0	0	0	0	2
1448633_at	PRP31 pre-mRNA processing factor 31 homolog (yeast)	Prpf31	68988	0.0369048	0.00650934	0.0455363	0.183131	0.00286262	-0.0521473	0.187701	0.252386	0.0716996	0.00581632	-0.0109651	0.0802558	0.620046	-0.0219897	0.0323309	0.082051	0.907896	-0.0279988	-0.00623331	-0.00826468	0.375702	0.0302141	-0.00388887	0.0725612	1	1	0	0	0	0	2
1451064_a_at	phosphoserine aminotransferase 1	Psat1	107272	0.000124113	0.0394842	0.0398428	0.40367	5.51979e-05	-0.108995	0.0553154	0.507497	0.0310989	0.0697858	-0.01284	0.0480117	0.514191	0.0535398	-0.0687766	0.222606	0.883869	0.0598279	-0.0224774	0.099134	0.977126	-0.00373089	0.00787275	-0.0230969	1	1	0	0	0	0	2
1454607_s_at	phosphoserine aminotransferase 1	Psat1	107272	0.0249578	0.00614472	0.0256642	0.2883	0.000780763	-0.0663895	0.115791	0.361673	0.0611969	0.0985849	-0.00468841	0.127438	0.54134	0.123322	0.0924585	0.170122	0.785373	0.0427188	-0.0152855	0.116706	0.506819	0.052172	-0.0179289	0.0134443	1	1	0	0	0	0	2
1424681_a_at	proteasome (prosome, macropain) subunit, alpha type 5	Psma5	26442	0.000154379	0.00325681	-0.00999618	0.305982	4.87834e-06	-0.0484821	0.0387473	0.416474	1.65796e-05	-0.0109321	-0.0257025	0.160286	0.421974	0.0184881	0.0342409	0.160666	0.00176613	0.000321382	0.00244814	0.175051	0.0305323	0.0158074	-0.0451871	0.133914	1	1	0	0	0	0	2
1437144_x_at	proteasome (prosome, macropain) subunit, alpha type 6	Psma6	26443	0.00663761	0.024995	0.0190648	0.188214	0.000265219	-0.0719038	0.0144777	0.206342	0.00192796	0.0219242	0.00345087	0.0280961	0.700714	0.0149209	0.0949091	0.0804545	0.0710081	-0.00945514	-0.00290059	0.0613773	0.693534	0.00512183	-0.00159719	-0.0104849	1	1	0	0	0	0	2
1423567_a_at	proteasome (prosome, macropain) subunit, alpha type 7	Psma7	26444	0.000115791	0.0103663	0.018935	0.176621	1.47422e-05	0.00382995	0.0389395	0.246512	0.000223629	-0.0491527	-0.0306571	0.135121	0.116806	-0.025745	0.0156587	0.157657	0.00067932	0.00167439	0.0159399	0.11393	0.0411222	-0.0110863	0.0216453	0.0793355	1	1	0	0	0	0	2
1423568_at	proteasome (prosome, macropain) subunit, alpha type 7	Psma7	26444	4.51793e-05	0.0547909	0.0189902	0.264997	8.87001e-05	0.0102213	0.0558229	0.248642	6.46814e-05	-0.0402847	-0.0290929	0.137498	0.0151516	-0.0108172	-0.0037627	0.14789	0.00526529	0.019552	-0.0326358	0.123791	0.272607	0.00731909	0.00758036	0.0676323	1	1	0	0	0	0	2
1448262_at	proteasome (prosome, macropain) subunit, beta type 2	Psmb2	26445	1.72054e-05	0.0143114	0.0140207	0.236305	1.36188e-06	-0.0080226	0.100776	0.343776	0.00800949	0.0324644	0.0201448	0.074502	0.791054	0.0125017	0.0359809	-0.0148348	0.192554	0.0136882	-0.0173251	0.0770633	0.225357	-0.017684	-0.0217868	0.0349771	1	1	0	0	0	0	2
1448479_at	proteasome (prosome, macropain) 26S subunit, non-ATPase, 3	Psmd3	22123	0.0122534	0.0416998	-0.0235412	0.187041	0.000861091	-0.0680898	0.0215109	0.225642	0.85926	0.0676463	0.00754248	0.0690903	0.679261	0.0219495	0.0296152	0.0353871	0.832289	-0.0159173	-0.0260457	0.0432628	0.822125	0.0217358	0.0138267	-0.00725166	1	1	0	0	0	0	2
1424208_at	prostaglandin E receptor 4 (subtype EP4)	Ptger4	19219	0.00149353	0.072971	0.305885	-0.0848382	8.40191e-07	0.207029	0.15631	-0.312763	0.0177439	-0.0266741	0.116784	0.127307	0.905756	-0.033184	0.101772	0.0367128	0.893823	0.0221476	0.0468795	0.0287404	0.859694	-0.128477	0.00909003	-0.024985	1	1	0	0	0	0	2
1423904_a_at	poliovirus receptor	Pvr	52118	0.0273585	0.164551	0.283751	0.000930432	2.88644e-05	0.0850619	0.301588	-0.00726566	0.0363104	-0.0194414	0.133157	0.123514	0.511154	-0.0655424	0.230127	0.0223775	0.799848	0.0766207	0.0803016	0.0463705	0.774176	0.0485886	0.131734	0.0351029	1	1	0	0	0	0	2
1450295_s_at	poliovirus receptor	Pvr	52118	0.0205009	0.126866	0.231828	-0.0352442	0.00104681	0.105098	0.241906	-0.0113847	0.121934	-0.00104282	0.0587128	0.090979	0.525295	-0.0143912	0.30128	-0.123167	0.802087	0.0535843	0.0654488	0.034031	0.848345	0.083793	0.0493243	-0.00844083	1	1	0	0	0	0	2
1416312_at	arginyl-tRNA synthetase	Rars	104458	0.00248885	0.0195882	0.0556475	0.183172	2.9044e-08	-0.018589	0.265405	0.280997	0.0166662	0.0544084	0.0326112	0.150267	0.58013	-0.00643812	0.0668645	0.0162441	0.0556625	0.000669277	0.0303177	0.0709715	0.37195	0.0254771	0.015807	0.0828133	1	1	0	0	0	0	2
1417856_at	avian reticuloendotheliosis viral (v-rel) oncogene related B	Relb	19698	0.0275732	0.0457868	0.275483	-0.108126	1.77401e-05	0.0490202	0.518471	0.0772248	0.0725106	0.0669678	0.0711397	0.239521	0.854326	-0.0463965	0.100142	0.0448837	0.40841	0.0255448	0.106051	0.0841834	0.78534	0.00183433	-0.0158686	0.00517034	1	1	0	0	0	0	2
1452917_at	replication factor C (activator 1) 5	Rfc5	72151	0.0454569	0.00850115	-0.0396314	0.180616	5.75309e-07	-0.0930724	-0.0373814	0.448499	0.000169301	-0.0153291	-0.0359684	0.0961088	0.947264	0.000694429	-0.0164833	0.00400469	0.775877	0.0246523	0.030531	0.037904	0.603783	0.00406082	-0.0451244	-0.0473269	1	1	0	0	0	0	2
1427918_a_at	ras homolog gene family, member Q	Rhoq	104215	0.0335969	0.0391929	0.0224837	-0.274581	0.00137979	0.117683	0.271133	0.0600602	0.887	0.00617881	0.0100768	-0.0407448	0.799675	-0.00443053	-0.0153916	-0.0613882	0.900546	-1.06094e-05	-0.0287667	0.00327733	0.762003	-0.000777158	0.0341057	-0.0564572	1	1	0	0	0	0	2
1448449_at	receptor-interacting serine-threonine kinase 3	Ripk3	56532	0.00700173	0.0161605	-0.0210136	0.269278	8.03126e-05	-0.018715	-0.0278948	0.368241	0.113303	-0.0133564	-0.00635149	0.179039	0.301278	-0.099938	-0.087391	0.211867	0.285782	-0.0210036	-0.0739461	0.171083	0.630891	-0.0339556	0.0293569	0.0132727	1	1	0	0	0	0	2
1452769_at	ring finger protein 145	Rnf145	74315	0.0261366	-0.0252236	-0.0383252	-0.186095	9.78117e-05	-0.0979914	-0.28881	-0.21624	0.00461026	-0.0116078	-0.00709848	-0.0390007	0.0248135	-0.07452	-0.0501533	-0.023348	0.214245	-0.0261494	0.0345547	0.0522474	0.0805257	-0.0441485	-0.0443954	-0.00840757	1	1	0	0	0	0	2
1451243_at	arginyl aminopeptidase (aminopeptidase B)	Rnpep	215615	0.0398491	0.0527964	-0.0448814	0.225607	0.00856945	0.0644364	-0.00659064	0.3078	0.000311896	-0.0357915	0.0393119	0.103189	0.075844	-0.0699974	-0.0625975	-0.0309987	0.460393	-0.0171781	0.0378155	0.0741732	0.623735	0.0415042	0.0719893	-0.00698248	1	1	0	0	0	0	2
1415716_a_at	ribosomal protein S27	Rps27	57294	0.049303	0.0285418	0.0108958	-0.224018	2.42245e-05	-0.038211	-0.190977	-0.33834	0.113575	-0.0981673	-0.0485276	-0.128723	0.858643	-0.0193391	0.109059	-0.0741314	0.848144	-0.0344906	-0.0116809	0.00326147	0.600903	0.00398117	-0.0256147	-0.000631193	1	1	0	0	0	0	2
1426123_a_at	ribosome binding protein 1	Rrbp1	81910	0.0262921	-0.0502541	0.00486001	0.217152	0.00176284	0.0167956	0.110739	0.301045	0.000681079	0.00823249	0.0478931	0.13983	0.751464	-0.0660628	0.016369	0.102703	0.212499	-0.0275089	0.0457337	0.114689	0.794744	0.0187462	0.0569886	0.0238289	1	1	0	0	0	0	2
1422482_at	RuvB-like protein 2	Ruvbl2	20174	0.0168708	0.00602821	0.0174332	0.199463	8.38139e-06	-0.0406227	0.0635278	0.218442	0.849693	0.00819721	-0.0495978	-0.00114626	0.623815	0.0224504	-0.00874354	-0.0678835	0.378751	-0.000826439	0.00372486	-0.0702889	0.942169	0.010139	0.0113213	-0.0409926	1	1	0	0	0	0	2
1423571_at	sphingosine-1-phosphate receptor 1	S1pr1	13609	0.0199453	-0.0305135	-0.153639	-0.386777	0.00604748	-0.0387878	-0.275772	-0.271246	0.039502	-0.0922368	0.0512495	0.0341516	0.367046	-0.00245421	-0.00582223	-0.0277534	0.343783	-0.0612225	0.0325889	0.00481607	0.00576314	-0.0560728	0.0593703	0.102032	1	1	0	0	0	0	2
1421457_a_at	SAM domain, SH3 domain and nuclear localization signals, 1	Samsn1	67742	0.0126144	0.0164827	0.230908	0.0354935	3.87812e-06	0.0505074	0.311945	-0.123558	0.189136	-0.0451213	0.200091	0.17882	0.642449	-0.0378267	0.0454271	0.153052	0.773797	0.00287245	0.069349	0.0222011	0.881134	0.0297099	-0.0262699	0.0632523	1	1	0	0	0	0	2
1451190_a_at	SH3-binding kinase 1	Sbk1	104175	0.0298201	-0.0250129	-0.0120947	-0.433768	0.00696691	-0.104479	-0.190028	-0.143784	0.0607175	-0.0461802	-0.0788872	-0.137157	0.876793	-0.00407197	-0.0909566	-0.0866513	0.956273	-0.041316	0.0222661	-0.0713693	0.928045	-0.00162261	0.0356291	-0.0194082	1	1	0	0	0	0	2
1415964_at	stearoyl-Coenzyme A desaturase 1	Scd1	20249	0.0146913	-0.0864182	0.0580253	-0.490532	0.0100848	-0.0904531	-0.0138922	-0.250207	0.922191	0.214407	0.0172352	0.156981	0.380608	0.334293	0.105429	-0.113947	0.647322	0.0253118	0.0348267	-0.126533	0.344388	0.310615	-0.0162794	-0.233925	1	1	0	0	0	0	2
1426576_at	sphingomyelin synthase 1	Sgms1	208449	0.0170103	-0.0588107	-0.0573492	-0.202032	1.12798e-06	-0.00686834	0.0232383	-0.276904	0.000225	0.0478397	0.0677079	-0.0235623	0.0092367	-0.0233301	0.149895	-0.0324454	0.475069	0.0242096	0.018816	-0.0329522	0.0356738	0.00270415	0.132535	0.0667241	1	1	0	0	0	0	2
1421923_at	SH3-domain binding protein 5 (BTK-associated)	Sh3bp5	24056	0.0253559	0.001983	-0.0561844	-0.289283	0.000755922	-0.0709818	-0.136734	-0.210505	0.21101	0.0487745	0.0480072	0.00587139	0.752159	-0.0344529	-0.0807547	0.00879069	0.0834016	-0.00624626	0.03107	-0.0095133	0.316448	0.00749743	0.0888718	0.0592488	1	1	0	0	0	0	2
1436131_at	sialic acid binding Ig-like lectin H	Siglech	233274	0.0138667	0.0408934	0.00532844	-0.270183	4.15308e-05	-0.0528638	0.34525	-0.470551	0.136498	-0.043678	0.0273936	-0.185974	0.539658	0.097763	-0.0462069	-0.00368147	0.391411	-0.0657304	0.0707787	-0.0681123	0.999154	0.0204471	0.0208824	0.0109775	1	1	0	0	0	0	2
1439755_at	signal-induced proliferation-associated 1 like 1	Sipa1l1	217692	0.0309986	0.0199244	0.000290629	-0.202777	0.000116344	0.0145638	-0.201135	-0.20821	0.0704633	0.00458006	0.0579922	-0.0735922	0.894217	0.0528823	-0.0101056	-0.00310403	0.755219	-0.00480832	-0.0454828	-0.0574871	0.85345	-0.0290104	-0.0313983	0.00663889	1	1	0	0	0	0	2
1428776_at	solute carrier family 10 (sodium/bile acid cotransporter family), member 6	Slc10a6	75750	0.0057862	0.0733867	0.244894	0.034762	6.24128e-05	0.0280599	-0.0447894	-0.186916	0.000180914	0.0206894	0.14757	0.0877413	0.588949	0.115832	0.0879488	0.0355336	0.0558601	-0.0576256	0.132054	-0.0481625	0.000883286	-0.0135144	0.0875533	0.108598	1	1	0	0	0	0	2
1417622_at	solute carrier family 12, member 2	Slc12a2	20496	0.0152808	-0.00254088	-0.036635	-0.241633	0.00112882	-0.176497	-0.129858	-0.208619	0.00343085	0.0870708	0.0488503	-0.0412154	0.542587	-0.00617468	0.0359015	-0.0860213	0.00307888	0.00177446	-0.0225899	-0.110275	0.453395	-0.0403476	-0.0522688	-0.043931	1	1	0	0	0	0	2
1448780_at	solute carrier family 12, member 2	Slc12a2	20496	0.0389992	-0.00991659	-0.0241609	-0.242427	0.00122716	-0.117301	-0.261286	-0.168296	0.259904	0.0348762	0.00477156	-0.0536377	0.829059	-0.00180988	0.0418168	-0.0317183	0.0164615	0.0196842	0.0676997	-0.0856611	0.152106	-0.0145897	0.0460857	-0.0667178	1	1	0	0	0	0	2
1457528_at	solute carrier family 4, sodium bicarbonate cotransporter, member 7	Slc4a7	218756	0.0263401	-0.0566767	-0.0405492	-0.177597	0.0093666	-0.0680121	-0.139965	-0.197325	0.76847	-0.0664512	0.0353894	0.0973872	0.872378	0.0164718	0.0256601	0.00758285	0.416973	0.013022	-0.0138541	0.0723273	0.921354	0.0209535	-0.0215288	-0.000374064	1	1	0	0	0	0	2
1427102_at	schlafen 4	Slfn4	20558	0.0333427	0.142024	0.0621746	1.0573	5.68167e-06	-0.0416262	0.3831	0.68406	0.077351	-0.219899	0.232872	1.20375	0.198344	-0.000108168	-0.0813129	0.361044	0.00281345	-0.00141174	0.0802774	0.396449	0.237427	-0.0534403	0.0203711	0.34714	1	1	0	0	0	0	2
1424760_a_at	SET and MYND domain containing 2	Smyd2	226830	0.00858227	-0.0115166	0.0234363	0.208628	6.55515e-05	-0.0851735	-0.000476712	0.28378	0.109149	0.0108827	0.0296974	-0.0041103	0.361626	0.0172307	0.000728331	-0.0764865	0.937554	-0.0016011	0.0187282	-0.0226415	0.805974	-0.00355984	0.0147576	-0.0208679	1	1	0	0	0	0	2
1418507_s_at	suppressor of cytokine signaling 2	Socs2	216233	0.0147882	0.0686742	0.22994	0.122052	6.06812e-06	0.00818312	0.300475	0.237319	0.386736	-0.0773425	0.0859281	-0.103403	0.801515	-0.178579	0.00793505	-0.22662	0.994983	-0.0440254	-0.0131991	-0.0512974	0.791603	-0.0498571	0.0756165	-0.0841008	1	1	0	0	0	0	2
1449109_at	suppressor of cytokine signaling 2	Socs2	216233	0.0044783	0.102834	0.233773	0.151117	4.77361e-07	-0.0285446	0.363381	0.30107	0.464613	-0.0422204	0.0874126	-0.0296335	0.815219	-0.17162	-0.0363627	-0.273578	0.996179	-0.0132735	-0.0151182	-0.0666303	0.796013	-0.0665533	0.0966163	-0.00919926	1	1	0	0	0	0	2
1453003_at	sortilin-related receptor, LDLR class A repeats-containing	Sorl1	20660	0.0128876	0.0215355	-0.0329746	-0.215362	9.237e-05	-0.106343	-0.173272	-0.403933	0.000459936	0.0113119	0.0547884	-0.109264	0.848068	0.0194282	0.0915389	0.0455909	0.74006	0.0288212	-0.0428684	0.0054243	0.735147	0.0209377	-0.0376535	0.00841369	1	1	0	0	0	0	2
1433648_at	sperm associated antigen 9	Spag9	70834	0.0239807	0.0703613	0.0346581	-0.237945	5.9605e-05	0.0131329	0.0312088	-0.200104	0.000804961	0.00520693	0.0205274	-0.167664	0.930555	0.0625394	0.041009	0.0269795	0.909365	-0.0117114	-0.0172202	-0.0206831	0.99252	0.0518835	0.0208385	-0.0217269	1	1	0	0	0	0	2
1451342_at	spondin 1, (f-spondin) extracellular matrix protein	Spon1	233744	0.0131465	-0.00710458	-0.0362052	0.540557	0.00218626	0.269246	-0.192385	0.707399	0.257561	-0.0141052	-0.0055009	-0.0159487	0.886164	0.0117699	-0.101973	0.0999925	0.700651	0.0371006	-0.0493299	0.124115	0.158953	0.010026	-0.0823131	0.04148	1	1	0	0	0	0	2
1423161_s_at	sprouty protein with EVH-1 domain 1, related sequence	Spred1	114715	0.0104955	0.0199169	0.199147	-0.0548739	7.04167e-06	0.0776189	0.379227	0.222716	0.0952165	0.0103863	0.0571791	-0.00894878	0.823807	-0.0619501	0.0779983	-0.00367226	0.590395	-0.0202911	0.00898282	0.0292547	0.688615	-0.00310857	0.0332914	-0.0345583	1	1	0	0	0	0	2
1421260_a_at	spermidine synthase	Srm	20810	0.00172311	0.00622237	0.0627502	0.242516	9.89413e-06	-0.0621458	0.243631	0.192706	0.0322805	-0.00163103	0.0219789	0.0961116	0.737831	-0.036516	0.13547	-0.0568592	0.624532	-0.00826127	0.0336715	-0.0661138	0.934956	-0.0290455	-0.00104965	-0.0248894	1	1	0	0	0	0	2
1420928_at	beta galactoside alpha 2,6 sialyltransferase 1	St6gal1	20440	0.00812996	-0.0777067	-0.0671305	-0.436655	0.000208692	-0.0638269	-0.193844	-0.379546	0.627473	-0.0315537	-0.0107326	-0.0786041	0.87423	-0.0338573	0.0366909	0.1931	0.885012	0.00260246	-0.0366645	0.00437428	0.735163	0.0366823	0.0256226	-0.0412499	1	1	0	0	0	0	2
1419186_a_at	ST8 alpha-N-acetyl-neuraminide alpha-2,8-sialyltransferase 4	St8sia4	20452	0.0264024	-0.0457341	-0.0370147	-0.250022	2.34393e-07	-0.0106382	-0.145119	-0.344597	0.583153	-0.0828175	-0.0809464	-0.129557	0.423985	0.0107686	-0.100481	-0.00318525	0.574312	0.0392684	-0.0524649	0.0501992	0.275432	-0.0551159	-0.0731931	-0.10283	1	1	0	0	0	0	2
1438566_at	ST8 alpha-N-acetyl-neuraminide alpha-2,8-sialyltransferase 6	St8sia6	241230	0.00590782	-0.0198697	-0.0414087	-0.251251	3.94099e-06	0.0164149	-0.176144	-0.489625	0.837344	-0.00451694	-0.0500403	-0.0498264	0.539048	-0.0305062	0.0449044	0.0315517	0.717502	0.0166175	-0.000993645	-0.0687157	0.215209	0.0246009	0.0386677	-0.0618191	1	1	0	0	0	0	2
1456147_at	ST8 alpha-N-acetyl-neuraminide alpha-2,8-sialyltransferase 6	St8sia6	241230	0.00645627	-0.0444179	-0.00162792	-0.349603	3.02104e-07	0.0279795	-0.1703	-0.573871	0.120467	-0.0146394	-0.0232369	-0.0520485	0.912856	-0.011946	0.033135	-0.019619	0.817365	-0.0076152	-0.0170419	-0.0514751	0.019848	0.0200165	0.0202314	-0.0859768	1	1	0	0	0	0	2
1456440_s_at	ST8 alpha-N-acetyl-neuraminide alpha-2,8-sialyltransferase 6	St8sia6	241230	0.00282368	-0.0259254	-0.0139406	-0.30335	2.48824e-07	-0.0330977	-0.150653	-0.578903	0.912744	-0.0311191	-0.037627	-0.036495	0.412556	-0.0212452	-0.207929	-0.137542	0.803104	-0.0119914	-0.0369723	-0.0494835	0.0142594	0.0663868	0.0783018	-0.0757539	1	1	0	0	0	0	2
1423452_at	serine/threonine kinase 17b (apoptosis-inducing)	Stk17b	98267	0.0269072	-0.109211	0.00101773	-0.25422	4.77361e-07	-0.22277	-0.235551	-0.470211	0.0800929	-0.0863641	0.0788575	0.0519158	0.6664	-0.02039	0.0569406	-0.00538891	0.349951	-0.0436698	-0.0452778	0.0329892	0.540945	-0.0275561	-0.0244286	-0.0115184	1	1	0	0	0	0	2
1450997_at	serine/threonine kinase 17b (apoptosis-inducing)	Stk17b	98267	0.0168708	-0.0545348	0.0352234	-0.291806	2.03308e-05	-0.175096	-0.175193	-0.323491	0.406091	-0.112016	0.0896548	0.0418088	0.362239	0.0194929	-0.0275733	0.121678	0.893075	-0.00502109	0.0187695	0.0266895	0.852354	0.00630853	0.0126972	-0.023663	1	1	0	0	0	0	2
1426397_at	transforming growth factor, beta receptor II	Tgfbr2	21813	0.0196104	-0.0181784	-0.0352032	-0.25747	2.31368e-05	-0.0496947	-0.165022	-0.264685	0.436562	0.00789968	-0.0278826	0.0172366	0.435129	-0.03856	-0.0464262	0.112281	0.871207	0.0109194	-0.024945	0.0102427	0.994339	0.0128459	-0.0156741	0.0309076	1	1	0	0	0	0	2
1433662_s_at	tissue inhibitor of metalloproteinase 2	Timp2	21858	0.0237308	0.0232173	-0.102324	-0.257739	0.0007415	0.0698917	-0.0625633	-0.326094	0.146864	-0.0738416	-0.0589598	-0.219679	0.287565	0.00996571	0.026627	-0.0740497	0.756706	0.0680136	-0.0583875	-0.0547924	0.621981	0.0215638	0.0101922	-0.12374	1	1	0	0	0	0	2
1433735_a_at	transmembrane protein 64	Tmem64	100201	0.0412937	-0.0135175	0.0484878	-0.257623	7.82118e-05	-0.0602864	-0.147024	-0.266041	0.182153	-0.000646018	-0.0249627	-0.110758	0.656902	0.0564718	-0.00797074	-0.00984834	0.266196	0.0218398	0.0123229	-0.038947	0.773707	-0.00386678	-0.00820611	-0.138069	1	1	0	0	0	0	2
1426118_a_at	translocase of outer mitochondrial membrane 40 homolog (yeast)	Tomm40	53333	0.00237973	0.0135175	-0.0424432	0.226853	4.20671e-05	-0.0335658	0.0932015	0.229001	0.209473	-0.0498115	-0.0194908	0.0252142	0.732083	-0.00721197	0.0669683	-0.103154	0.613662	-0.00945709	0.0231087	-0.0489789	0.430224	0.00532509	0.0254497	-0.0173939	1	1	0	0	0	0	2
1435659_a_at	triosephosphate isomerase 1	Tpi1	21991	0.00255355	0.0315596	-0.0630686	0.264727	0.00654262	0.11989	0.00725773	0.280521	0.00440513	-0.0258338	-0.0234625	0.0380338	0.169304	-0.0108971	-0.0616049	0.013662	0.725861	0.0227016	0.00837813	0.0481776	0.731503	0.00289667	0.0553703	-0.0214387	1	1	0	0	0	0	2
1452927_x_at	triosephosphate isomerase 1	Tpi1	21991	0.00057027	0.0149108	-0.0676445	0.269403	8.13884e-05	0.106646	0.0703673	0.255859	0.0070274	0.052563	0.0179285	0.0166362	0.0583959	0.0241404	-0.0688722	0.0525104	0.906631	0.00946161	0.0276787	0.0122721	0.830631	0.018352	-0.0427754	-0.0178748	1	1	0	0	0	0	2
1425546_a_at	transferrin	Trf	22041	1.72054e-05	0.0135505	-0.0648085	-0.28689	6.94138e-06	0.0156614	0.0269522	-0.462298	0.00192167	0.0206008	0.00466702	-0.0530647	0.966382	0.0178724	-0.0226828	0.0118237	0.683451	0.0571594	0.000484637	-0.0889167	0.391976	0.0144824	0.0645551	-0.0880492	1	1	0	0	0	0	2
1429294_at	thyroid hormone receptor interactor 13	Trip13	69716	0.00980006	-0.0246052	0.0113392	0.280206	0.0413177	-0.034391	0.0531125	0.20121	0.769272	0.0270118	0.00267295	0.0722335	0.866299	0.0277972	0.0637997	-0.110201	0.643971	-0.0387224	0.0463037	0.0633034	0.902077	-0.00331666	0.0448487	0.0480695	1	1	0	0	0	0	2
1429295_s_at	thyroid hormone receptor interactor 13	Trip13	69716	0.0058688	0.0116243	0.0270445	0.294606	0.00202414	-0.273033	0.0795344	0.512193	0.00119892	0.0660206	-0.00559849	0.131392	0.414871	-0.0147166	-0.0458918	0.0774267	0.825022	0.00231327	-0.0303676	0.0496168	0.718106	0.00638293	-0.0131045	0.0274551	1	1	0	0	0	0	2
1418643_at	tetraspanin 13	Tspan13	66109	0.00177681	-0.0080754	0.0341752	-0.198529	4.08635e-07	-0.0460978	-0.173739	-0.34311	0.0673645	-0.079069	-0.086919	-0.22036	0.148397	-0.00889897	0.050195	0.101243	0.0666279	-0.0254015	0.0160205	-0.0476876	0.321302	-0.0794397	-0.0277899	-0.110188	1	1	0	0	0	0	2
1419452_at	ubiquitin carboxyl-terminal esterase L5	Uchl5	56207	0.00982313	0.0070523	-0.0414406	0.197683	0.00119822	-0.0539655	-0.00215591	0.195257	0.231502	-0.00457296	-0.0309544	0.0197704	0.793249	0.0152731	0.00837416	-0.0244107	0.492564	-0.00363616	0.00515558	0.00260691	0.922062	-0.00971737	0.0284351	-0.019941	1	1	0	0	0	0	2
1451130_at	unconventional SNARE in the ER 1 homolog (S. cerevisiae)	Use1	67023	0.0174259	-0.0212354	-0.0722923	-0.187673	1.88086e-07	-0.0518297	-0.185885	-0.320211	0.00866861	-0.0236716	-0.013769	-0.0908318	0.876401	-0.0135959	-0.0556594	-0.0211695	0.875247	0.00316006	-0.01482	-0.0298814	0.938052	0.00897535	0.00108603	-0.0111243	1	1	0	0	0	0	2
1434796_at	vesicle-associated membrane protein 4	Vamp4	53330	0.00332966	-0.021189	0.0056208	-0.19528	2.82879e-06	-0.000348496	-0.0506069	-0.282455	0.0317701	-0.00790137	-0.0117358	-0.0610893	0.873039	-0.0261982	-0.0262735	-0.0179616	0.233551	-0.0190313	-0.0220611	-0.0317271	0.818039	-0.0162122	0.0164461	-0.051507	1	1	0	0	0	0	2
1450644_at	zinc finger protein 36, C3H type-like 1	Zfp36l1	12192	0.0273091	0.0253485	0.0854679	-0.34147	2.76685e-05	-0.0417375	-0.120428	-0.349564	0.553982	-0.0234523	0.0596979	-0.0327443	0.78437	-0.164819	0.109826	0.0980757	0.877541	0.0128982	0.0911764	0.005153	0.231483	-0.0728122	0.0161448	-0.0947981	1	1	0	0	0	0	2
1436153_a_at	zinc finger, MYND domain containing 11	Zmynd11	66505	0.0220498	0.0446933	0.0120809	-0.183002	0.000587536	-0.0988039	-0.100371	-0.251303	0.196961	-0.00941449	-0.00434382	-0.128583	0.831749	-0.018835	0.0315036	0.0248541	0.817979	-0.0232432	0.027188	-0.0587749	0.900629	0.0710851	-0.0281792	-0.0307348	1	1	0	0	0	0	2
1434017_at	zinc and ring finger 2	Znrf2	387524	0.0144934	-0.0298622	-0.0503666	-0.278202	7.41601e-07	0.00157434	-0.221257	-0.359575	0.00526278	-0.0266669	-0.0411129	-0.101317	0.229008	0.0399274	0.0230363	-0.139722	0.398315	-0.00411327	-0.0116981	-0.0635274	0.54757	0.0431443	0.0159153	-0.0680012	1	1	0	0	0	0	2
1455291_s_at	zinc and ring finger 2	Znrf2	387524	0.0124835	-0.0115033	-0.019094	-0.209061	5.20675e-06	-0.0207743	-0.219718	-0.360998	0.565709	-0.00574938	-0.000854352	-0.0786593	0.465594	0.0636404	-0.0171265	-0.129748	0.214481	-0.0234418	0.0126266	-0.0684064	0.911571	0.0123071	0.0206844	-0.0372374	1	1	0	0	0	0	2
1460134_at	RIKEN cDNA 9330175E14 gene	9330175E14Rik	320377	0.0047332	0.0823181	0.226848	0.16046	0.523971	0.0394313	-0.0122274	0.0712145	0.0199989	-0.100642	0.0489745	0.254071	0.691099	0.135919	0.0340923	0.0641403	0.78754	-0.00262277	0.0265237	0.141363	0.395184	-0.081425	-0.0223017	0.159805	1	0	1	0	0	0	2
1427054_s_at	ABI gene family, member 3 (NESH) binding protein	Abi3bp	320712	0.0273842	0.0455381	-0.00177659	-0.362476	0.797408	0.125712	-0.0929999	-0.046405	0.022381	-0.0563625	-0.00938032	-0.284946	0.54134	0.0251517	-0.0109668	-0.0646621	0.835062	0.0271498	-0.0462619	0.00462281	0.968095	0.00282316	-0.0259898	-0.0022667	1	0	1	0	0	0	2
1449363_at	activating transcription factor 3	Atf3	11910	0.0411848	0.107737	0.266127	0.169427	0.103758	-0.0475264	0.33111	-0.0617729	0.000962385	0.0435247	0.147587	0.370062	0.384273	0.0286331	0.463378	0.136141	0.521526	-0.0253631	0.219977	0.159558	0.23485	0.0496916	0.0762899	0.292809	1	0	1	0	0	0	2
1456609_at	calcium/calmodulin-dependent protein kinase II inhibitor 1	Camk2n1	66259	0.0114443	-0.0139506	-0.0673932	-0.302773	0.326778	-0.107579	0.0183688	0.00869416	0.0007311	-0.0347338	-0.0187273	-0.26206	0.398246	-0.0653357	-0.0244546	-0.00635182	0.881495	-0.0247235	0.0149958	-0.0625085	0.148613	0.0126609	0.0421542	-0.0957764	1	0	1	0	0	0	2
1421688_a_at	chemokine (C-C motif) ligand 1	Ccl1	20290	0.0226206	0.00716596	0.225152	0.157478	0.986508	0.0347086	-0.00183344	-0.00463929	0.000450255	0.0107201	0.253284	0.545899	0.641074	0.0319764	0.0534138	0.183136	0.032069	-0.0215873	0.157032	0.220772	0.963289	0.0471602	0.0117881	-0.0279796	1	0	1	0	0	0	2
1427168_a_at	collagen, type XIV, alpha 1	Col14a1	12818	0.00413256	0.0441206	-0.0762643	-0.381804	0.176211	0.0231733	0.106963	-0.0331194	0.00456807	0.0173615	-0.00570103	-0.240845	0.531628	-0.0227561	-0.0281849	-0.0912689	0.913767	0.00401167	-0.0526453	-0.0242449	0.862331	0.00107282	-0.121819	-0.0335191	1	0	1	0	0	0	2
1448823_at	chemokine (C-X-C motif) ligand 12	Cxcl12	20315	0.0046773	0.0276538	-0.0496202	-0.472569	0.190361	0.0254688	-0.110797	-0.164015	2.82634e-07	-0.0024602	0.00679754	0.339887	0.107927	-0.0544486	-0.0508124	0.0139615	0.487137	0.0370049	-0.108056	0.061782	0.365167	-0.0719612	-0.0967826	-0.0100102	1	0	1	0	0	0	2
1419728_at	chemokine (C-X-C motif) ligand 5	Cxcl5	20311	0.00150227	0.14581	0.95339	0.597058	0.400727	0.11392	0.106711	0.102945	0.0194908	0.184522	0.485781	0.936101	0.952736	-0.0275404	0.0207398	0.0198707	0.133508	-0.0488485	0.0799213	0.0173089	0.835035	-0.0135432	0.026896	0.0436841	1	0	1	0	0	0	2
1418511_at	dermatopontin	Dpt	56429	0.0150533	0.00490315	-0.112896	-0.244935	0.136559	-0.0327468	0.079476	0.0990216	0.0137612	-0.0659386	-0.0352814	-0.235333	0.686833	-0.0706357	-0.054688	-0.0137684	0.879693	0.0383664	-0.0478771	0.0303773	0.811454	-0.00149567	-0.0238203	-0.0421559	1	0	1	0	0	0	2
1416164_at	fibulin 5	Fbln5	23876	0.000308163	-0.0233811	-0.0286416	-0.510767	0.96345	-0.0368168	0.00634598	0.0279387	0.00342155	0.0338901	-0.047797	-0.18734	0.377415	-0.02079	0.03757	-0.134905	0.695476	0.0635099	-0.0861416	-0.0202903	0.765838	-0.0192999	-0.0241683	-0.104497	1	0	1	0	0	0	2
1424007_at	growth differentiation factor 10	Gdf10	14560	0.0135862	-0.0445923	-0.0955489	-0.329989	0.154287	0.00890728	0.0720795	0.00113735	0.0200471	0.0230615	-0.0450346	-0.285327	0.0755141	-0.0176951	-0.0766268	0.256778	0.889935	0.0681696	0.00734444	0.0521762	0.897979	0.0532492	-0.00230104	-0.0867737	1	0	1	0	0	0	2
1415812_at	gelsolin	Gsn	227753	0.0343647	0.0217234	-0.0738862	-0.187561	0.344967	0.196421	0.0783153	0.0652554	6.81923e-05	0.0317122	-0.00823401	-0.31652	0.203316	-0.0529837	0.0649366	-0.0185825	0.908018	0.0818282	-0.0210124	-0.0139241	0.997108	-0.0102896	-0.0123051	0.00377924	1	0	1	0	0	0	2
1436991_x_at	gelsolin	Gsn	227753	0.034219	-0.0210304	-0.0781206	-0.235437	0.657722	0.173408	0.0324631	0.0805027	0.00975292	0.035784	-8.89603e-05	-0.241203	0.916137	-0.0401276	0.0538439	-0.0512006	0.949345	0.0260773	-0.0463181	0.0246829	0.998786	-0.0280598	0.0368767	-0.0334902	1	0	1	0	0	0	2
1434141_at	guanylate cyclase 1, soluble, alpha 3	Gucy1a3	60596	0.0277007	0.00744631	-0.11458	-0.304014	0.0828681	0.242963	0.0575304	0.198876	0.04804	-0.0187796	-0.0721687	-0.212184	0.879754	0.0347722	0.0517467	0.0279174	0.854966	0.0609733	-0.0943513	-0.0135016	0.892829	-0.00599203	0.00513458	-0.0825213	1	0	1	0	0	0	2
1437406_x_at	insulin-like growth factor binding protein 4	Igfbp4	16010	0.0290176	0.0801951	0.40101	-0.265841	0.0868009	0.22151	-0.335626	-0.489055	0.0127493	-0.166113	-0.407506	-0.481599	0.635801	0.0154254	-0.0212757	-0.0305449	0.76135	-0.0254753	-0.0354678	-0.022367	0.820006	-0.00603238	-0.0705513	0.0479664	1	0	1	0	0	0	2
1419530_at	interleukin 12b	Il12b	16160	0.00366051	0.110525	0.334169	-0.0881734	0.148345	0.0697369	0.112805	0.0907774	0.0159863	0.0260496	0.0130128	0.212621	0.858869	0.0380257	0.0512739	0.0931282	0.718131	0.00624383	0.0822311	0.0628946	0.773956	0.00212421	0.124087	0.0593356	1	0	1	0	0	0	2
1421672_at	interleukin 17A	Il17a	16171	0.0025158	0.110815	0.410637	0.00860555	0.21836	0.000138394	-0.13637	0.00671203	0.00455949	0.00179221	0.37218	0.309599	0.780432	0.049966	-0.0148788	0.0440504	0.543543	-0.016836	0.0272971	0.0168156	0.572708	0.0282016	-0.0218645	0.0451449	1	0	1	0	0	0	2
1427489_at	integrin alpha 8	Itga8	241226	0.00172716	-0.00710235	0.0347045	-0.26196	0.617738	-0.00656619	-0.0531927	-0.0742376	0.0154171	-0.00882072	-0.0437658	-0.268561	0.531582	-0.0331973	-0.0128428	-0.0807666	0.647192	0.0789441	-0.0156331	-0.0807459	0.889677	0.0829073	0.0347941	-0.0387641	1	0	1	0	0	0	2
1429159_at	inter-alpha (globulin) inhibitor H5	Itih5	209378	0.0227402	0.0586829	0.0136011	-0.214129	0.17273	-0.0204581	-0.00665771	-0.0608806	0.0021349	0.100291	0.0209539	-0.189405	0.882146	-0.0653841	-0.0943029	-0.045952	0.396901	-0.00878009	-0.00432996	-0.0999211	0.578121	-0.0121459	-0.0365427	-0.184859	1	0	1	0	0	0	2
1434418_at	LAG1 homolog, ceramide synthase 6	Lass6	241447	0.00978406	0.0367252	0.0301024	0.254707	0.0107078	0.0247152	0.146542	0.174209	0.00459951	-0.064492	0.0775383	0.325607	0.808099	-0.0461866	0.00498895	0.12276	0.588582	-0.0052443	-0.0104638	0.0389877	0.894296	-0.0268808	-0.046162	0.0291418	1	0	1	0	0	0	2
1435106_at	LIM and calponin homology domains 1	Limch1	77569	0.00193662	-0.0154988	-0.0911898	-0.316557	0.834549	0.0430815	0.0501799	-0.0381151	0.000980116	0.0598078	-0.0282354	-0.244282	0.867288	-0.0125912	-0.0112847	-0.0207543	0.193127	0.0367264	-0.0607708	-0.0662255	0.641651	-0.016916	-0.0664469	-0.104048	1	0	1	0	0	0	2
1436665_a_at	latent transforming growth factor beta binding protein 4	Ltbp4	108075	0.00502632	-0.0332341	-0.0693428	-0.243	0.883689	-0.0321014	0.0500859	-0.0156224	0.00690139	-0.0441759	0.0148829	-0.210326	0.378087	0.00852152	-0.0126529	-0.185087	0.872398	0.0539251	-0.0120837	-0.034159	0.246342	0.027021	0.020119	-0.115947	1	0	1	0	0	0	2
1456087_at	nuclear factor I/A	Nfia	18027	0.0399605	-0.0596526	-0.0610259	-0.259623	0.0929238	0.00811823	0.0875167	-0.0451901	0.0423301	-0.01616	-0.036263	-0.231251	0.828827	0.0295333	-0.0164977	-0.0468675	0.879693	-0.0270915	-0.0224936	0.00831236	0.894049	-0.0259774	0.00760536	-0.106075	1	0	1	0	0	0	2
1425728_at	predicted gene, OTTMUSG00000005523	OTTMUSG00000005523	620913	0.0317585	0.0403138	0.0274749	0.212371	0.538613	0.0644098	0.0263592	0.145428	0.00940986	0.0378292	0.0642888	0.291944	0.672627	-0.0116487	0.00927707	0.0456858	0.396168	0.00899072	0.00783445	0.0611884	0.276622	-0.0277272	0.0541495	0.180012	1	0	1	0	0	0	2
1432548_at	poly (ADP-ribose) polymerase family, member 14	Parp14	547253	0.0208725	0.098993	0.183176	0.208049	0.00231965	0.0721537	0.127985	0.239822	0.0197643	0.0583264	0.131063	0.336748	0.506095	-0.0360274	0.0462882	0.195515	0.0935864	-0.00146692	0.104024	0.214922	0.219813	-0.050229	0.00694508	0.150469	1	0	1	0	0	0	2
1419100_at	serine (or cysteine) peptidase inhibitor, clade A, member 3N	Serpina3n	20716	0.0154892	0.0144281	0.156467	0.562254	0.497226	0.0203617	-0.0278104	0.0134874	0.00149694	0.104555	0.134598	0.40138	0.563855	-0.0493899	-0.0525475	0.525528	0.806458	0.0160644	0.036964	0.03091	0.210056	0.000534439	-0.0786848	0.520261	1	0	1	0	0	0	2
1416114_at	SPARC-like 1 (mast9, hevin)	Sparcl1	13602	0.0025158	0.000799792	-0.00744449	-0.276567	0.123793	0.150161	-0.0298926	-0.0220274	0.000327275	-0.0289741	-0.0436304	-0.23826	0.92882	-0.0195319	0.0284096	-0.0708197	0.890402	0.0402382	-0.036051	-0.043608	0.187843	-0.00217067	-0.00102104	-0.218976	1	0	1	0	0	0	2
1460197_a_at	STEAP family member 4	Steap4	117167	0.0264751	0.0547435	0.0812403	0.440017	0.00267863	-0.145164	0.00209999	0.551332	0.00346401	0.108625	0.220643	0.538373	0.679479	-0.126307	0.30975	0.458905	0.710175	0.0406232	0.0712684	0.16343	0.838123	0.024771	0.0342371	-0.0128242	1	0	1	0	0	0	2
1418424_at	tumor necrosis factor alpha induced protein 6	Tnfaip6	21930	0.00858227	0.0416193	0.538116	0.190551	0.491935	0.0178258	-0.0305412	0.0513394	0.00572663	0.0109591	0.4529	0.296575	0.791434	0.0471666	0.0471673	-0.0483911	0.972954	0.00456908	-0.0367991	0.0246708	0.685908	0.0710007	0.027439	0.0296893	1	0	1	0	0	0	2
1428034_a_at	tumor necrosis factor receptor superfamily, member 9	Tnfrsf9	21942	0.02067	0.012637	0.293552	0.27417	0.0100082	0.00650377	-0.0064898	0.21976	0.027896	-0.0410504	0.0517434	0.434341	0.679261	-0.0388884	0.00728532	0.041983	0.726523	0.0784381	-0.00786255	0.0199169	0.596734	0.0963226	-0.0423515	-0.0671324	1	0	1	0	0	0	2
1460469_at	tumor necrosis factor receptor superfamily, member 9	Tnfrsf9	21942	0.00730127	0.00552761	0.331221	0.161149	0.00783641	-0.130121	0.146231	0.20739	0.015505	0.0938413	0.0659388	0.301311	0.93062	0.00397156	0.0409751	0.181692	0.966244	0.0119966	0.0255188	0.0209676	0.880951	0.0509882	-0.0294769	0.112128	1	0	1	0	0	0	2
1452519_a_at	zinc finger protein 36	Zfp36	22695	0.000303694	0.204718	0.367664	-0.101567	0.0757538	-0.0406639	-0.0351157	-0.389775	6.29595e-05	-0.0663046	0.349587	0.219729	0.795528	0.023519	0.144617	0.110895	0.539526	-0.0738565	0.178616	0.0431025	0.0336447	-0.124992	0.148489	0.0415223	1	0	1	0	0	0	2
1419573_a_at	lectin, galactose binding, soluble 1	Lgals1	16852	0.00213115	0.00486968	0.00135271	0.299867	0.0708159	-0.0266501	0.0833105	0.122221	8.52333e-05	-0.0378112	-0.0186123	0.17424	1.48286e-05	-0.0431856	-0.0489215	0.395616	0.0505527	0.0250452	-0.0327314	0.23155	0.715805	0.0146616	-0.0287295	0.00457816	1	0	0	1	0	0	2
1426808_at	lectin, galactose binding, soluble 3	Lgals3	16854	0.0264206	0.00602566	-0.0454644	0.399007	0.689316	-0.017485	0.0315105	0.130565	0.109149	0.0210527	0.0442381	-0.0353945	0.00115278	-0.0593511	-0.101149	0.672644	0.933153	0.02605	0.0274331	0.0814927	0.301415	-0.00180789	-0.037715	0.241479	1	0	0	1	0	0	2
1450641_at	vimentin	Vim	22352	0.00772749	0.0350952	-0.0498816	0.212476	0.391244	-0.0378255	-0.0475012	0.130628	0.901119	0.000780377	0.0548445	-0.0139117	0.00182264	-0.00122403	-0.0669429	0.488012	0.133749	0.00396435	-0.0473673	0.175696	0.923717	0.0250666	-0.045496	-0.0485588	1	0	0	1	0	0	2
1425519_a_at	CD74 antigen (invariant polypeptide of major histocompatibility complex, class II antigen-associated)	Cd74	16149	0.0369891	0.017015	-0.00475979	-0.292203	0.535983	0.00300793	0.035137	0.0962852	0.11535	-0.0598138	0.00254012	0.289433	0.073537	-0.0285267	-0.234239	0.614674	0.0128778	-0.0155418	-0.225713	0.824637	0.255161	-0.0116378	-0.0868933	0.537823	1	0	0	0	1	0	2
1452431_s_at	histocompatibility 2, class II antigen A, alpha	H2-Aa	14960	0.0369815	-0.0145072	0.00931608	-0.337307	0.102986	-0.0614624	-0.0597754	-0.12639	0.355633	-0.0601158	0.0144656	0.141035	0.10095	0.0346059	-0.20057	0.505214	0.00208616	-0.00146686	-0.141882	0.782928	0.247217	0.00653739	-0.112031	0.500641	1	0	0	0	1	0	2
1419744_at	histocompatibility 2, class II, locus Mb2	H2-DMb2	15000	0.0413431	-0.046274	-0.0371191	-0.374527	0.0986841	-0.097807	-0.0662453	-0.0802619	0.185426	-0.0521264	0.05793	0.105475	0.543981	-0.119764	0.0588169	0.0533363	2.01354e-09	-0.0448102	-0.0417027	0.905296	0.920595	-0.0274248	0.0164068	0.0364236	1	0	0	0	1	0	2
1443686_at	histocompatibility 2, class II, locus Mb2	H2-DMb2	15000	0.0214706	-0.0503779	-0.0711967	-0.381663	0.0674189	-0.112748	-0.123317	-0.0583193	0.130326	-0.0800832	0.0857238	0.329539	0.792783	0.0113322	-0.0224566	0.125815	7.98516e-08	-0.0467945	-0.111254	0.998723	0.830687	0.0559197	-0.0288122	0.102741	1	0	0	0	1	0	2
1443687_x_at	histocompatibility 2, class II, locus Mb2	H2-DMb2	15000	0.0410922	-0.034659	-0.040614	-0.367802	0.0634021	-0.0737871	-0.100763	-0.033141	0.841961	-0.0580694	0.0354908	0.121714	0.766234	-0.00552159	-0.00701182	0.189565	6.2038e-08	-0.0779599	-0.157369	1.13378	0.859296	-0.0384463	0.00926899	0.0303982	1	0	0	0	1	0	2
1417025_at	histocompatibility 2, class II antigen E beta	H2-Eb1	14969	0.0131465	-0.00593588	0.00490228	-0.343077	0.00652619	-0.0825993	-0.0880795	-0.138694	0.355293	-0.0929243	0.0399598	0.0853909	0.0778942	-0.0546222	-0.238345	0.510826	0.000155053	-0.0131413	-0.0956184	0.52493	0.538889	0.0679956	-0.0949754	0.230662	1	0	0	0	1	0	2
1421550_a_at	tripartite motif-containing 34	Trim34	94094	0.0178514	-0.0496835	0.0622666	0.230854	0.0481073	-0.0173776	0.0735767	0.0916531	0.0989586	-0.00413932	-0.0710196	0.1387	0.543884	-0.0442561	0.0502333	0.107215	0.00327701	0.0143039	0.0037042	0.204593	0.0188521	-0.0590124	0.0827617	0.286821	1	0	0	0	1	0	2
1444203_at	---	---	---	0.0071622	0.114535	0.223899	0.529187	1.41658e-06	0.0265866	-0.0374786	0.148625	0.132361	-0.0728427	0.0270061	0.277063	0.046698	-0.0228104	-0.193384	0.228579	0.0926128	0.0171004	0.0778626	0.228119	8.8557e-05	-0.0394201	0.0848526	0.414351	1	0	0	0	0	1	2
1420699_at	C-type lectin domain family 7, member a	Clec7a	56644	0.0330932	0.0150065	0.10323	0.32307	0.0484916	-0.0418368	0.00779078	-0.0973261	0.0906805	-0.0753303	0.00408413	0.249344	0.102174	-0.0355516	-0.00611543	0.379355	0.3744	-0.0358475	-0.0392339	0.112368	0.0188244	-0.0698825	-0.0629381	0.197494	1	0	0	0	0	1	2
1425583_at	---	---	---	0.0502377	0.0125549	-0.0447897	-0.118958	1.78213e-08	-0.0722783	0.213698	0.0088435	0.00379902	-0.211067	0.00229876	0.00324696	0.476866	0.0409195	0.02956	-0.012472	0.59609	0.0119285	-0.0797778	0.0268519	0.0493731	0.0229833	-0.0427133	-0.0779266	0	1	1	0	0	0	2
1435524_at	---	---	---	0.164935	-0.0141989	-0.0262394	-0.124767	4.77361e-07	-0.0750844	-0.126877	-0.332616	8.16797e-06	-0.0399547	-0.00164857	-0.224571	0.47484	0.0210876	-0.0108107	-0.0960002	0.110714	-0.0076581	-0.0387038	-0.0963536	0.129595	-0.0226526	0.010554	-0.0923074	0	1	1	0	0	0	2
1439901_at	---	---	---	0.032914	-0.0388807	-0.0273679	0.0857247	0.000634831	0.0231599	0.0067913	0.239319	0.00013564	-0.0338049	-0.0134233	0.190375	0.0999461	-0.0446278	-0.00577173	0.191883	0.0114894	-0.0225057	-0.0156753	0.113093	0.323383	0.016114	0.00504972	0.102385	0	1	1	0	0	0	2
1445421_at	---	---	---	0.915472	-0.0152427	-0.016057	0.0108512	0.000451404	0.0279946	0.0405974	-0.334199	0.0210653	0.0115454	-0.0183803	-0.286138	0.929277	0.0339206	-0.0395516	0.0196367	0.989451	-0.0069103	-0.0200656	-0.00290274	0.812197	0.0443364	-0.0129667	-0.0555988	0	1	1	0	0	0	2
1447896_s_at	---	---	---	0.211898	0.0259568	0.00366785	-0.0608217	1.48725e-07	-0.0908436	-0.159976	-0.328523	2.82634e-07	-0.0429257	-0.0221781	-0.190678	0.076702	-0.0262987	0.0380381	-0.129685	0.00132307	-0.0144745	-0.0319439	-0.12921	0.293853	0.0555644	-0.0032897	-0.0719946	0	1	1	0	0	0	2
1434441_at	RIKEN cDNA 1110018J18 gene	1110018J18Rik	66129	0.0727838	-0.0536056	-0.045178	-0.20896	0.000824895	-0.0199993	-0.116641	-0.200388	0.00192947	-0.0470292	-0.0403171	-0.239109	0.179656	0.000749712	0.000818769	-0.100286	0.680439	-0.020008	0.00085704	-0.0755755	0.604712	0.000292727	-0.0181866	-0.0816931	0	1	1	0	0	0	2
1416805_at	RIKEN cDNA 1110032E23 gene	1110032E23Rik	68659	0.213938	-0.00907076	-0.149863	0.0503078	0.00060907	-0.0422393	-0.0114015	-0.452842	0.00261542	0.0186559	-0.109039	-0.264931	0.666882	0.022652	-0.0918414	-0.0215523	0.995731	0.0014475	-0.0295469	0.00934305	0.232134	-0.00270429	-0.0683975	-0.201881	0	1	1	0	0	0	2
1423681_at	RIKEN cDNA 1300018I05 gene	1300018I05Rik	74157	0.0600067	-0.0387244	-0.00569175	0.107787	0.0194619	-0.0917525	0.0220357	0.191893	0.000184532	0.0223959	-0.00733963	0.224442	0.902382	0.0517591	0.00683076	0.0195288	0.402234	0.0251661	-0.0115422	0.0833315	0.00808976	0.0354913	0.0273783	0.13958	0	1	1	0	0	0	2
1451082_at	RIKEN cDNA 1300018I05 gene	1300018I05Rik	74157	0.336976	-0.0392884	-0.00747817	0.067758	0.00605557	-0.022807	0.00742766	0.241802	0.002486	-0.01973	0.00422655	0.24388	0.634569	-0.0420921	0.0353243	0.0891607	0.709092	0.0229966	-0.0201109	0.0651013	0.0819862	9.5829e-05	0.0500809	0.173506	0	1	1	0	0	0	2
1429764_at	RIKEN cDNA 1500005K14 gene	1500005K14Rik	76566	0.749748	-0.0179955	-0.173598	0.0229509	2.7499e-05	-0.0202473	-0.570255	-0.69684	0.0160118	0.00640214	-0.0653723	-0.226489	0.876493	0.0324727	-0.00850607	0.0105847	0.299785	0.0606301	0.0601513	-0.0825983	0.357504	0.0614451	-0.00525361	-0.339903	0	1	1	0	0	0	2
1425193_at	RIKEN cDNA 2010106G01 gene	2010106G01Rik	66552	0.466138	-0.00238646	0.0457323	0.0294772	7.50996e-06	0.0395228	0.0814147	0.206256	0.000821137	-0.0526246	0.0249231	0.181535	0.0236988	-0.058229	-0.0768896	0.16715	0.0462706	-0.00055213	0.0268727	0.0760397	0.852354	-0.0425101	0.0297487	0.0390269	0	1	1	0	0	0	2
1429096_at	RIKEN cDNA 2810455D13 gene	2810455D13Rik	72810	0.641755	0.00464739	0.00318839	-0.0944584	0.0186815	-0.0691137	-0.0704652	-0.221462	5.55395e-05	0.0161427	-0.00685205	-0.293111	0.190388	-0.00747424	0.0131063	-0.154381	0.198594	0.00335551	-0.00868552	-0.0843467	0.806103	-0.00486276	0.0111522	0.0373176	0	1	1	0	0	0	2
1454606_at	RIKEN cDNA 4933426M11 gene	4933426M11Rik	217684	0.110816	0.0132576	0.144802	0.0965077	3.15404e-08	0.0793838	0.298133	0.0350225	0.0176446	0.0524442	0.0398831	0.211016	0.276871	-0.00652408	-0.00445649	0.058618	0.786504	-0.00900756	0.00129831	0.054631	0.307129	-0.0117486	-0.0620228	0.0527125	0	1	1	0	0	0	2
1436999_at	RIKEN cDNA 5033414K04 gene	5033414K04Rik	98496	0.000645226	0.00946076	-0.0893168	-0.152993	0.00410623	0.00467406	0.0608991	-0.199054	0.0347217	-0.059702	-0.0239372	-0.229251	0.99365	0.0183348	0.0555795	0.0275178	0.622753	0.0210125	-0.0638341	0.051989	0.819657	0.00366317	-0.0221555	0.0413165	0	1	1	0	0	0	2
1455263_at	RIKEN cDNA 9030625A04 gene	9030625A04Rik	210808	0.338154	-0.0272926	-0.00244764	0.0765719	2.95039e-07	0.0614282	0.381657	0.53046	0.017145	-0.0404947	0.0395146	0.200296	0.669081	-0.0087011	-0.0333684	0.114366	0.0560299	-0.0251392	-0.00187376	0.0985443	0.372991	-0.0323168	0.0179635	0.11114	0	1	1	0	0	0	2
1455581_x_at	hypothetical protein 9530028C05	9530028C05	330256	0.0444229	0.0173159	0.124018	0.0718132	8.92331e-07	0.073937	0.043586	0.189634	0.000203854	-0.0704877	-0.0296359	0.288924	0.41576	0.035209	-0.0968965	0.100274	0.000804241	-0.000271685	-0.0189638	0.148743	0.374091	0.0163316	-0.000505206	0.0372446	0	1	1	0	0	0	2
1435695_a_at	RIKEN cDNA A030007L17 gene	A030007L17Rik	68252	0.852046	-0.0420078	0.0267709	-0.0149833	4.37572e-07	0.00874337	0.32999	0.235288	9.36595e-05	0.0210426	0.00891507	0.311396	0.831743	0.0692576	-0.0426998	-0.0571618	0.584847	0.0626778	0.0458771	-0.125286	0.667662	0.0153565	0.0420552	0.0422489	0	1	1	0	0	0	2
1434046_at	expressed sequence AA467197	AA467197	433470	0.644074	0.00863109	-0.0319351	0.385901	0.00681615	0.0330925	0.272967	0.258746	0.00550407	0.0455899	0.132334	0.660302	0.897161	0.018903	0.0163343	-0.0800464	0.833447	0.00382774	0.00105744	0.106387	0.794505	0.0549471	0.00735584	0.0760835	0	1	1	0	0	0	2
1424451_at	acetyl-Coenzyme A acyltransferase 1A /// acetyl-Coenzyme A acyltransferase 1B	Acaa1a	113868	0.795092	0.00307564	-0.101067	-0.0334712	0.0224447	-0.0767194	0.00367651	-0.204585	6.71381e-05	0.091218	-0.0315421	-0.305369	0.115391	0.106762	0.0662908	-0.566057	0.427483	-0.0329189	-0.133982	-0.210036	0.62481	-0.0224136	-0.0596307	-0.0891199	0	1	1	0	0	0	2
1427034_at	angiotensin I converting enzyme (peptidyl-dipeptidase A) 1	Ace	11421	0.29281	-0.00868357	-0.0650509	-0.280195	0.019875	-0.18091	-0.226106	-0.235617	0.000184448	0.00385321	-0.0728659	-0.326708	0.706516	-0.031711	-0.105918	0.104451	0.837287	0.00417404	0.0505202	-0.114347	0.868166	0.0648435	-0.0239858	0.0543194	0	1	1	0	0	0	2
1451911_a_at	angiotensin I converting enzyme (peptidyl-dipeptidase A) 1	Ace	11421	0.0439387	-0.0122226	-0.0263711	-0.139309	0.012007	-0.105922	-0.199244	-0.0567055	0.00362886	-0.0951479	-0.0556913	-0.275562	0.445782	0.0414466	-0.00152067	-0.130775	0.798019	-0.00908479	0.0707498	-0.0601278	0.967019	-0.0309885	-0.0224191	-0.0117243	0	1	1	0	0	0	2
1427139_at	a disintegrin-like and metallopeptidase (reprolysin type) with thrombospondin type 1 motif, 10	Adamts10	224697	0.0868692	-0.0205267	-0.0570401	-0.150506	0.00381874	-0.0138038	-0.255006	-0.297903	0.0100978	-0.0471803	-0.0932258	-0.200432	0.384089	0.0717862	-0.214996	-0.107084	0.642943	0.0871656	0.00603398	-0.0149019	0.713832	0.0131828	-0.0074749	-0.0574329	0	1	1	0	0	0	2
1416225_at	alcohol dehydrogenase 1 (class I)	Adh1	11522	0.296789	-0.0662152	-0.105612	-0.0843874	0.00294326	0.0471856	-0.279004	-0.338405	0.0214269	-0.0822108	-0.0755026	-0.353862	0.83118	0.0279321	-0.0398647	0.000552744	0.80658	-0.00654543	0.0242162	-0.137957	0.288051	0.000394922	0.0499955	-0.0597923	0	1	1	0	0	0	2
1460003_at	expressed sequence AI956758	AI956758	99132	0.217391	0.0592421	-0.0239542	-0.116173	0.000631223	0.0236501	0.0710533	-0.282491	0.00157133	0.00277325	0.0294773	-0.308078	0.859578	-0.010629	0.0982629	0.0486808	0.343239	-0.0320278	-0.0429017	-0.0294048	0.734281	-0.0470338	-0.00721993	-0.0615484	0	1	1	0	0	0	2
1419549_at	arginase, liver	Arg1	11846	0.309309	0.0549237	0.0185991	0.286615	0.0161149	0.180885	-0.126083	1.21953	0.000743995	-0.163296	-0.0495826	0.661837	0.940314	-0.00159848	0.0336176	0.00232228	0.742941	-0.0154854	-0.0391621	0.073354	0.895176	0.0503528	0.00209181	-0.0553549	0	1	1	0	0	0	2
1418847_at	arginase type II	Arg2	11847	0.0681102	0.138493	0.22734	0.360895	0.00144511	-0.0800736	0.319564	0.335082	0.018593	-0.0166577	0.139754	0.241539	0.921727	-0.103415	-0.017159	0.0487566	0.564971	0.0391302	-0.088827	0.0910446	0.874847	-0.0354673	0.0424162	-0.00652293	0	1	1	0	0	0	2
1451340_at	AT rich interactive domain 5A (MRF1-like)	Arid5a	214855	0.0657001	-0.0917259	0.295241	0.169097	2.89068e-09	-0.0146959	0.420418	0.258255	0.00239184	-0.00402916	0.212786	0.28559	0.0553862	-0.0581452	0.353393	0.0729963	0.087269	-0.0322517	0.126297	0.0121293	0.199685	-0.0373323	0.0273886	0.132974	0	1	1	0	0	0	2
1428112_at	arginine-rich, mutated in early stage tumors	Armet	74840	0.00066436	0.0197874	0.00605826	0.112777	1.97809e-05	0.0482643	0.20377	0.275327	0.000139235	0.0144654	0.0568907	0.214724	0.865978	-0.0139523	0.222103	0.259942	0.226883	-0.0046952	0.0690688	0.173131	0.210508	-0.00130324	0.0460648	0.114604	0	1	1	0	0	0	2
1454617_at	arrestin domain containing 3	Arrdc3	105171	0.244312	-0.195005	-0.161622	-0.162959	6.06197e-05	-0.121971	-0.310991	0.0780172	0.0199849	-0.028803	-0.0336867	-0.194462	0.282876	0.0748526	-0.284287	-0.103214	0.804805	0.0997377	0.0414649	-0.0273683	0.126092	-0.0327442	0.217767	-0.0197494	0	1	1	0	0	0	2
1429189_at	arylsulfatase B	Arsb	11881	0.31838	-0.00526619	-0.0737501	-0.0163729	0.00714712	-0.0677207	0.0405083	-0.297866	0.0223094	-0.101464	-0.00894122	-0.177045	0.474832	0.0365296	-0.0647457	-0.0952147	0.468773	-0.00897523	-0.00493879	-0.0178738	0.548686	-0.0339465	-0.0393573	-0.169057	0	1	1	0	0	0	2
1449459_s_at	ankyrin repeat and SOCS box-containing 13	Asb13	142688	0.988947	0.00289118	0.0105734	-0.00731734	0.000200635	0.011517	-0.176316	0.106591	0.00015994	-0.0140424	-0.0715848	0.178654	0.730184	0.0290098	-0.015153	0.136795	0.787294	-0.00389182	0.00094613	0.0590116	0.514783	0.000135962	0.0109901	0.0509116	0	1	1	0	0	0	2
1437667_a_at	BTB and CNC homology 2	Bach2	12014	0.078274	-0.0688635	-0.134045	-0.362917	0.00377681	-0.101939	-0.211247	-0.247112	0.00292523	-0.117202	-0.0614664	-0.191983	0.925363	0.00209795	-0.105784	-0.0765027	0.913196	-0.0305344	-0.0294413	-0.0351161	0.569044	0.0104733	-0.0365434	-0.0418998	0	1	1	0	0	0	2
1427041_at	cDNA sequence BC013712	BC013712	230787	0.0392635	0.0961651	0.159416	0.0175387	0.000299189	0.0192022	0.0187154	0.24291	0.0177439	-0.0448041	0.0979269	0.339775	0.148855	0.107028	-0.0186922	0.247473	0.404751	-0.0162714	0.0431066	0.139261	0.100695	0.0623017	-0.0132303	0.248999	0	1	1	0	0	0	2
1437868_at	cDNA sequence BC023892	BC023892	212943	0.847647	-0.038436	-0.122162	0.0101508	0.000203589	0.00678637	-0.111038	-0.392123	0.0377735	0.030613	0.000418408	0.178763	0.399742	0.0639815	-0.16733	0.176299	0.230148	0.0558919	-0.0560164	0.0357914	0.666629	0.0662	0.0835816	0.0856165	0	1	1	0	0	0	2
1449454_at	bone marrow stromal cell antigen 1	Bst1	12182	0.511249	0.015665	0.0458892	0.162169	1.86602e-05	0.148704	0.385094	0.61344	0.0381439	-0.0369054	0.028578	0.295784	0.727142	-0.0791501	-0.00960134	0.0838284	0.913804	-0.0190829	0.0439513	0.0299145	0.943411	0.00653997	-0.0224261	0.0450452	0	1	1	0	0	0	2
1422190_at	complement component 5a receptor 1	C5ar1	12273	0.545131	0.0505448	0.0436359	0.285757	0.00380621	0.0820139	0.411728	0.0885469	0.0242426	-0.0819408	0.140696	0.194598	0.857287	-0.0581955	-0.0343867	0.0610092	0.74315	-0.0286298	-0.0018948	0.123504	0.498869	-0.0450529	0.065703	0.013512	0	1	1	0	0	0	2
1450355_a_at	capping protein (actin filament), gelsolin-like	Capg	12332	0.545533	-0.0683921	-0.0706713	-0.0918996	0.0233537	0.00322175	0.079868	0.178798	0.0180819	0.0385075	0.0239877	0.17979	0.0939898	-0.0578536	-0.0824338	0.227408	0.188209	0.0209025	-0.00795016	0.19955	0.195851	-0.0317792	-0.0977185	0.149534	0	1	1	0	0	0	2
1449265_at	caspase 1 /// hypothetical protein LOC100044207	Casp1	100044207	0.0772958	0.0430353	0.0995257	0.0811202	1.76531e-06	0.0601234	0.268541	0.472776	0.00408746	-0.0559332	0.0890911	0.384686	0.053066	-0.0160201	-0.11276	0.257648	0.0903445	0.029823	-0.0471438	0.133707	0.0724642	0.00473988	0.00385433	0.231138	0	1	1	0	0	0	2
1449145_a_at	caveolin 1, caveolae protein	Cav1	12389	0.0830014	0.0295339	-0.111896	-0.224923	0.000141448	0.0026927	-0.0336462	-0.338412	3.53068e-06	0.00336307	-0.0304871	-0.251608	0.905769	-0.0545993	-0.00499944	-0.0214657	0.55446	0.0284802	0.00441329	-0.0605291	0.87403	-0.0552375	0.00386227	-0.0758671	0	1	1	0	0	0	2
1454197_a_at	coiled-coil domain containing 86	Ccdc86	108673	0.0119052	-0.00708601	0.104765	0.128597	0.00110639	0.0141311	0.402408	0.466786	0.00442204	0.0335672	0.0439339	0.223569	0.754998	0.0278815	0.0820406	0.0331397	0.906264	0.00227583	-0.0315165	0.00848393	0.455979	0.0181122	0.0389913	-0.017166	0	1	1	0	0	0	2
1419413_at	chemokine (C-C motif) ligand 17	Ccl17	20295	0.0540548	0.0194252	0.431357	-0.0628465	1.1837e-05	0.0970082	0.89938	0.355479	0.000563842	0.0704487	0.615124	0.593839	0.763506	0.0551884	-0.120257	0.0837502	0.526423	-0.06036	0.120972	0.0477528	0.839996	-0.06246	0.0474587	0.0272113	0	1	1	0	0	0	2
1424727_at	chemokine (C-C motif) receptor 5	Ccr5	12774	0.140661	0.00146613	0.0545155	0.183768	7.92443e-07	0.184681	0.492871	0.520276	0.0200544	0.00788832	0.155878	0.370379	0.224193	-0.0840326	-0.122553	0.246169	0.271536	-0.0691207	-0.0374648	0.221396	0.30342	-0.0727717	-0.0431658	0.165585	0	1	1	0	0	0	2
1425837_a_at	CCR4 carbon catabolite repression 4-like (S. cerevisiae) /// similar to carbon catabolite repression 4 protein homolog	Ccrn4l	100047134	0.73091	-0.0544091	0.0625496	0.121876	2.18438e-05	0.00675476	0.290079	0.148211	0.0260753	-0.0224322	0.338027	0.171798	0.561217	-0.178982	0.170052	-0.137315	0.455264	-0.0762269	0.0641642	0.056203	0.00609965	0.047159	0.0425614	-0.00296429	0	1	1	0	0	0	2
1449130_at	CD1d1 antigen	Cd1d1	12479	0.362654	-0.00743383	-0.0187751	-0.177984	0.0168335	-0.0435746	-0.182877	0.149924	0.0014204	-0.024746	-0.115945	0.310012	0.00625319	-0.0478531	-0.0498221	0.149041	0.554996	-0.0305758	-0.00815861	0.0760869	0.902266	0.000257289	0.0324386	-0.0147795	0	1	1	0	0	0	2
1439221_s_at	CD40 antigen	Cd40	21939	0.094367	-0.0284249	0.291397	-0.121109	0.00317035	-0.0357302	0.386821	0.177393	0.0046051	-0.015378	0.153435	0.278338	0.118514	0.0674435	0.214471	0.212927	0.486804	0.0226939	-0.00217679	0.0938182	0.845516	-0.000390615	0.0445505	-0.0936687	0	1	1	0	0	0	2
1449473_s_at	CD40 antigen	Cd40	21939	0.0682469	0.00353331	0.30729	-0.13658	2.37486e-05	0.0339369	0.386921	0.138306	0.00652825	0.0364288	0.10246	0.29275	0.90215	-0.029852	0.0339987	0.119843	0.598604	0.0486953	0.0266924	0.0737679	0.863793	0.0413788	0.0201749	-0.0722544	0	1	1	0	0	0	2
1460415_a_at	CD40 antigen	Cd40	21939	0.173623	0.102262	0.287269	-0.167915	2.71952e-06	0.0591119	0.438562	0.169092	0.017059	0.0298829	0.112353	0.30547	0.362623	-0.0031178	0.023969	0.24168	0.535368	-0.072661	0.0632675	0.104397	0.898919	-0.00476116	0.054509	-0.048458	0	1	1	0	0	0	2
1449858_at	CD86 antigen	Cd86	12524	0.101416	0.0015141	0.0988865	-0.121501	0.0044746	0.0809925	0.206255	0.181323	0.00315586	-0.0114021	0.147458	0.348098	0.878602	-0.0235124	-0.0318552	0.00457095	0.0958972	-0.037206	-0.021061	0.243824	0.201515	0.00651079	-0.0152015	0.153988	0	1	1	0	0	0	2
1421679_a_at	cyclin-dependent kinase inhibitor 1A (P21)	Cdkn1a	12575	0.215443	-0.0990085	0.343674	0.150827	0.000810174	-0.0810873	0.557081	0.228009	0.0443572	-0.00870173	0.0776716	0.227503	0.0418225	0.117902	0.111154	0.0166331	0.190809	0.102223	0.189451	0.0193084	0.0342386	0.102031	0.172893	0.149497	0	1	1	0	0	0	2
1423392_at	chloride intracellular channel 4 (mitochondrial)	Clic4	29876	0.715146	0.0168286	0.0733027	-0.00404909	0.0468083	0.236004	0.147153	0.228543	0.0321985	0.0315349	0.02954	0.208078	0.688069	0.0458827	-0.0213589	0.103834	0.63283	0.0447279	0.03239	0.0329225	0.789011	0.0100477	0.0374373	0.0921859	0	1	1	0	0	0	2
1435275_at	cytochrome c oxidase subunit VIb polypeptide 2	Cox6b2	333182	0.93902	-0.0344472	-0.0154344	-0.0681826	0.0184698	0.238831	0.146874	0.010599	0.00358305	0.00358534	-0.0178018	-0.24543	0.382168	0.127045	-0.0456765	0.0507801	0.875306	0.0315986	-0.0496676	-0.0478739	0.941515	-0.00360699	0.00389076	-0.00634116	0	1	1	0	0	0	2
1452754_at	cysteine-rich with EGF-like domains 2	Creld2	76737	0.00149951	-0.0267311	0.000983651	0.128595	6.62281e-06	-0.0076558	0.24318	0.489213	1.68181e-05	-0.036247	0.0635491	0.26116	0.834773	0.0393372	0.322017	0.314367	0.190555	0.014422	0.0892512	0.248344	0.43423	0.00322657	0.0477313	0.074592	0	1	1	0	0	0	2
1416563_at	cytidine 5'-triphosphate synthase	Ctps	51797	0.115365	-0.0248455	0.154065	0.114765	0.00435271	-0.0834411	0.153392	0.21485	0.00107204	0.091409	0.133612	0.397396	0.645276	-0.0083106	0.0888038	-0.00130237	0.733417	0.000542769	0.0999511	-0.0627345	0.956794	-0.0356414	0.00188065	0.0165671	0	1	1	0	0	0	2
1417870_x_at	cathepsin Z	Ctsz	64138	0.711937	3.606e-06	-0.00550525	0.0755136	2.74546e-05	0.0664169	0.140363	0.177037	0.00453642	0.0756307	-0.00310197	0.190872	0.62203	-0.0008395	-0.132699	0.111212	0.0914468	0.0405098	0.0493548	0.0381882	0.954966	-0.0250197	-0.00941363	0.0150089	0	1	1	0	0	0	2
1417851_at	chemokine (C-X-C motif) ligand 13	Cxcl13	55985	0.370927	0.0474329	-0.0328558	-0.120524	1.54455e-07	0.135202	0.583977	-0.541173	0.00987197	-0.00778906	0.330233	0.200467	0.831225	0.0785935	-0.00262328	-0.0592403	0.812016	-0.00371967	0.00423544	0.0546413	0.895464	0.0547173	0.167301	0.0841927	0	1	1	0	0	0	2
1448859_at	chemokine (C-X-C motif) ligand 13	Cxcl13	55985	0.484799	0.0374045	-0.000455546	-0.174698	3.63603e-07	0.126199	0.577604	-0.459977	0.0427365	-0.013654	0.185164	0.179783	0.892413	-0.0304275	0.000787161	-0.055123	0.982335	0.0271258	-0.020422	0.0137559	0.873323	-0.0218409	0.0932472	0.00334743	0	1	1	0	0	0	2
1418457_at	chemokine (C-X-C motif) ligand 14	Cxcl14	57266	0.0634444	0.196036	-0.0112037	-0.0177311	0.0403412	0.0893761	0.0293181	0.201368	0.0183978	-0.0453755	0.00952489	0.188634	0.342422	-0.157929	-0.513657	0.788056	0.891567	0.0113619	-0.0141444	0.028465	0.461707	-0.0136933	-0.033559	0.0521458	0	1	1	0	0	0	2
1437885_at	RIKEN cDNA D030029J20 gene	D030029J20Rik	99324	0.0167229	-0.000298005	-0.0139522	-0.145572	0.0344044	0.0629283	0.201906	-0.00744816	0.00149899	-0.00216501	0.0157712	-0.209877	0.825215	-0.0352551	0.0563803	-0.0375785	0.150176	0.0198238	-0.0122918	-0.105754	0.894119	0.051863	-0.0324576	-0.0624743	0	1	1	0	0	0	2
1417821_at	DNA segment, Chr 17, human D6S56E 5	D17H6S56E-5	110956	0.580211	-0.0151637	0.0718588	-0.0123674	0.0135442	-0.0629886	0.176941	0.202082	0.00013564	0.0521323	-0.00719014	0.194001	0.781038	0.054793	-0.0786295	0.223643	0.152277	-0.0236279	0.100944	0.133878	0.501761	-0.059521	0.0589529	0.0701827	0	1	1	0	0	0	2
1419026_at	Fas death domain-associated protein	Daxx	13163	0.0411246	0.0372954	0.0614064	0.155607	1.02784e-07	-0.000680349	0.116022	0.389802	0.000458108	0.014213	0.00281362	0.276285	0.163546	0.0651906	-0.024713	0.100983	0.0348748	0.00304134	0.0257365	0.107953	0.36849	0.000367739	-0.0101009	0.0976044	0	1	1	0	0	0	2
1430150_at	DCP2 decapping enzyme homolog (S. cerevisiae)	Dcp2	70640	0.0307386	0.00102589	0.0391298	0.145658	0.0069281	-0.125152	0.131274	0.375767	0.0480884	0.0716459	0.0769965	0.183348	0.750383	-0.0288816	-0.015293	0.0913097	0.660464	-0.00479073	0.036361	0.123037	0.453928	0.040466	-0.0975328	0.0513294	0	1	1	0	0	0	2
1438168_x_at	DEAD (Asp-Glu-Ala-Asp) box polypeptide 39	Ddx39	68278	0.239732	-0.00425903	0.0246191	0.170447	0.0146968	-0.163336	-0.0159861	0.203185	0.00592493	0.0616992	0.026639	0.189634	0.911793	0.0480978	-0.0202755	0.03795	0.778433	-0.0111936	-0.0147001	0.0489158	0.937441	0.0189266	-0.0140716	-0.0239455	0	1	1	0	0	0	2
1425295_at	eosinophil-associated, ribonuclease A family, member 11	Ear11	93726	0.163498	-0.00321277	0.0406395	0.162637	4.69336e-06	0.0328501	0.362851	0.375998	0.0202128	-0.131233	-0.00803674	0.504234	0.93817	0.0494619	-0.0385853	0.00137729	0.965779	-0.0266659	-0.00854444	0.0310521	0.96152	0.0691252	-0.0343697	0.0489823	0	1	1	0	0	0	2
1433474_at	EGF-like repeats and discoidin I-like domains 3	Edil3	13612	0.752104	0.0144752	0.00397624	-0.0294972	0.00105483	0.0485633	0.0449084	-0.333467	0.0123677	0.0143795	-0.0281863	-0.223568	0.905409	0.0548076	0.0132078	0.0354958	0.318347	0.0904813	0.0318676	-0.0368901	0.96152	-0.00019625	0.0533682	-0.0218053	0	1	1	0	0	0	2
1427367_at	EF-hand calcium binding domain 4A	Efcab4a	213573	0.81634	0.0122504	-0.0502681	0.140304	0.00196666	0.104932	-0.0318023	-0.310052	0.00873495	-0.0658863	-0.0817804	-0.198929	0.60939	0.0264258	-0.155861	0.103118	0.910787	0.00302433	-0.0280065	-0.107557	0.780307	0.00853827	-0.0498994	-0.140125	0	1	1	0	0	0	2
1434331_at	eukaryotic translation initiation factor 2C, 1	Eif2c1	236511	0.0233362	-0.0575498	-0.0267597	-0.144811	0.00412898	-0.0141958	-0.154189	-0.197392	0.00196229	-0.0335689	-0.0565566	-0.181654	0.324908	0.00932809	-0.0108092	-0.0446955	0.903	0.000690257	-0.0348695	-0.0541986	0.138492	-0.0199965	-0.100931	0.00333554	0	1	1	0	0	0	2
1417977_at	eukaryotic translation initiation factor 4E member 3	Eif4e3	66892	0.669232	-0.0815617	0.00368448	0.0838013	0.00251129	-0.0239969	0.00689396	0.18588	0.00303131	-0.0562791	-0.00622071	0.230503	0.447166	-0.0399068	-0.0241277	0.120024	0.0271793	0.0419917	-0.0316472	0.162775	0.00433323	0.0234802	0.0186036	0.155486	0	1	1	0	0	0	2
1423326_at	ectonucleoside triphosphate diphosphohydrolase 1	Entpd1	12495	0.934076	-0.0394903	-0.0134498	-0.0251897	0.000502525	0.0403373	-0.0548219	0.204028	0.0110049	0.0726123	0.0349237	0.203799	0.075844	-0.00716886	-0.0635708	0.162175	0.567909	-0.00583539	0.0503514	0.0684821	0.428824	0.0300665	0.0268215	0.0699668	0	1	1	0	0	0	2
1418992_at	coagulation factor X	F10	14058	0.218569	0.0531755	-0.00705303	0.155039	0.000161531	0.0688368	0.36977	0.445617	0.00743727	-0.0258245	0.184442	0.238031	0.740887	-0.0111181	-0.0430118	0.0107123	0.565946	-0.00590965	0.0109604	-0.0737131	0.882688	0.0687087	-0.0271252	0.0176234	0	1	1	0	0	0	2
1449305_at	coagulation factor X	F10	14058	0.203805	0.070603	0.00537038	0.177333	0.000750878	0.105095	0.254966	0.255323	0.0284672	-0.0487597	0.0830626	0.390116	0.922594	-0.0193667	-0.0680972	0.0787238	0.984089	-0.0251611	0.0294411	-0.00845111	0.893958	-0.00210347	0.00220274	0.030961	0	1	1	0	0	0	2
1460251_at	Fas (TNF receptor superfamily member 6)	Fas	14102	0.140352	0.0820628	0.236177	0.0588485	5.49968e-05	0.0503206	0.439522	0.0714006	0.00361294	0.0972054	0.0835911	0.245232	0.750381	-0.00950813	0.0829465	0.0891782	0.0537523	-0.0316742	0.0723956	0.206981	0.114044	0.0674985	0.0753148	0.0754202	0	1	1	0	0	0	2
1435476_a_at	Fc receptor, IgG, low affinity IIb	Fcgr2b	14130	0.0555235	0.0160327	0.0956592	-0.0924473	6.08831e-08	0.0511715	0.640871	-0.17667	0.00694146	-0.0631143	0.243648	0.272444	0.955171	0.0142757	0.0477419	0.0373583	0.747632	-0.0125576	0.0122428	-0.0355694	0.526897	-0.0740326	-0.0386556	-0.0359978	0	1	1	0	0	0	2
1435477_s_at	Fc receptor, IgG, low affinity IIb	Fcgr2b	14130	0.127422	-0.00662835	0.128521	-0.106621	5.18252e-08	0.107029	0.607756	-0.251046	0.0114921	-0.106347	0.360202	0.394476	0.256779	-0.0392092	-0.025345	0.189785	0.881306	0.00612832	0.0030764	-0.0045714	0.10904	-0.0493894	0.0212597	-0.072819	0	1	1	0	0	0	2
1451941_a_at	Fc receptor, IgG, low affinity IIb	Fcgr2b	14130	0.0171134	0.062445	0.173194	-0.113153	4.73027e-06	0.0754435	0.721628	-0.193798	0.0379027	-0.104874	0.257904	0.302486	0.522566	0.0499149	0.0154806	0.148608	0.924133	0.0250192	0.0133786	-0.0389104	0.0751204	-0.0159785	0.0643787	-0.0646225	0	1	1	0	0	0	2
1455332_x_at	Fc receptor, IgG, low affinity IIb	Fcgr2b	14130	0.506187	0.0297969	0.123787	-0.0758709	3.02639e-06	0.118118	0.775565	-0.194632	0.00672292	-0.0625039	0.310023	0.334529	0.40434	-0.045765	0.0312165	0.123039	0.85121	-0.0188489	0.00721776	0.108085	0.172031	-0.0555433	0.025285	-0.103802	0	1	1	0	0	0	2
1423100_at	FBJ osteosarcoma oncogene	Fos	14281	0.060558	0.176058	0.385717	0.178952	0.00509899	-0.138698	-0.494141	-0.501933	0.00165651	-0.0731364	0.308204	-0.0661283	0.509571	-0.130724	0.303802	-0.0057788	0.769018	-0.119749	0.238274	0.0635676	0.546684	-0.240245	0.287928	0.128198	0	1	1	0	0	0	2
1420499_at	GTP cyclohydrolase 1	Gch1	14528	0.865671	-0.0129079	0.000238851	-0.0596777	2.18438e-05	-0.0161649	0.299584	0.2537	0.00749337	-0.00443644	0.147403	0.196149	0.891418	0.000989953	-0.0138355	-0.149507	0.807702	-0.00695209	0.0349767	0.0326298	0.782769	0.0271119	0.0608342	0.0281522	0	1	1	0	0	0	2
1418753_at	glutamine fructose-6-phosphate transaminase 2	Gfpt2	14584	0.978854	-0.0121111	-0.0119835	0.0555597	0.00929854	0.0172853	0.193502	-0.0629064	0.000345482	0.027679	0.224799	0.0950034	0.471036	0.0275498	0.160953	-0.0182517	0.957416	-0.00580814	0.0086999	-0.0200914	0.438774	-0.0250697	0.0686608	0.132335	0	1	1	0	0	0	2
1439030_at	GDP-mannose pyrophosphorylase B	Gmppb	331026	0.00948529	0.0296091	0.00984133	0.138358	9.04388e-07	0.0827702	0.328401	0.44334	0.0380136	-0.0397247	0.0432868	0.205613	0.573093	-0.0646608	0.0587611	0.108877	0.749744	-0.00523823	0.0632226	0.021814	0.917121	0.0133027	-0.0127669	0.0531861	0	1	1	0	0	0	2
1419721_at	G protein-coupled receptor 109A	Gpr109a	80885	0.330414	-0.0793578	0.155343	0.125557	4.83582e-08	0.196585	0.906047	0.579891	0.000895801	-0.0497286	0.0699639	0.391708	0.773253	-0.0804585	-0.0654382	-0.0089466	0.775308	0.00819371	0.0365918	-0.0468924	0.974286	0.0292263	0.0332936	0.0451336	0	1	1	0	0	0	2
1416416_x_at	glutathione S-transferase, mu 1	Gstm1	14862	0.889824	0.0343517	-0.118309	0.0102409	0.000103486	0.00426786	0.0365569	-0.393763	7.61848e-05	-0.00323516	0.00905563	-0.288998	0.67136	0.0530275	0.0958671	-0.158664	0.995926	0.000593013	0.00845403	-0.0221023	0.532699	-0.00811401	-0.0244491	0.0264548	0	1	1	0	0	0	2
1448330_at	glutathione S-transferase, mu 1	Gstm1	14862	0.911205	0.0226958	-0.0871094	0.00650289	0.000369449	-0.0252206	0.0789553	-0.300839	0.000163594	-0.017262	0.0101985	-0.240708	0.668685	0.0630599	0.114118	-0.122847	0.727683	-0.0151601	-0.00624579	-0.0400369	0.781833	-0.0441044	-0.0235759	0.00858469	0	1	1	0	0	0	2
1422703_at	glycerol kinase	Gyk	14933	0.143857	-0.0897589	0.111638	0.167205	0.00744815	-0.0194299	0.227264	0.19512	0.0341901	-0.0246269	0.0500683	0.195874	0.734022	-0.0254056	-0.0537359	-0.050675	0.633848	0.000169635	0.0233074	-0.0738865	0.595861	-0.0836529	0.0802546	-0.0694548	0	1	1	0	0	0	2
1436050_x_at	hairy and enhancer of split 6 (Drosophila)	Hes6	55927	0.895419	0.0492051	-0.0436259	-0.0237732	8.24381e-05	-0.0314252	-0.211222	-0.203089	0.00119038	0.0302703	-0.0737174	-0.218797	0.668551	0.00239111	-0.0394927	-0.172792	0.59536	-0.0138226	-0.0378298	-0.126241	0.369886	-0.0248937	0.00344076	-0.069693	0	1	1	0	0	0	2
1452021_a_at	hairy and enhancer of split 6 (Drosophila)	Hes6	55927	0.66348	0.0900697	-0.0396226	0.0250064	0.000946512	-0.0347249	-0.178044	-0.159393	0.0375384	-0.0261032	-0.0398422	-0.207062	0.560093	0.0281047	-0.0364704	-0.195128	0.693904	-0.0247648	-0.030522	-0.095282	0.891662	-0.00622232	-0.0107771	-0.00437737	0	1	1	0	0	0	2
1427418_a_at	hypoxia inducible factor 1, alpha subunit	Hif1a	15251	0.22362	0.0145723	0.118612	0.0396261	2.52466e-07	0.00313538	0.306991	0.180242	0.0065363	0.000533296	0.0843059	0.205218	0.616273	-0.00109904	0.0389461	0.0751951	0.884266	-0.00328877	-0.00838704	-0.00181709	0.0118107	0.0624384	0.00339904	-0.00112251	0	1	1	0	0	0	2
1455014_at	histidine triad nucleotide binding protein 3	Hint3	66847	0.0146183	0.00998912	-0.0597972	-0.11913	4.45001e-05	-0.0346862	-0.220038	-0.212346	0.000215054	0.00208698	-0.0168571	-0.184025	0.532875	0.044465	0.00990082	-0.118628	0.0618165	-0.0111692	-0.00520151	-0.138513	0.965616	-0.0121486	0.00319853	-0.019678	0	1	1	0	0	0	2
1422612_at	hexokinase 2	Hk2	15277	0.180329	-0.017445	0.151629	0.191161	9.04388e-07	0.0516424	0.373079	0.264815	0.00300218	0.0560256	0.155053	0.268714	0.0971653	-0.0663766	0.0872255	0.256413	0.3807	0.0286328	0.133714	0.10002	0.680901	-0.00861121	-0.0341114	-0.0116069	0	1	1	0	0	0	2
1423944_at	hemopexin	Hpx	15458	0.848951	-0.124196	-0.0658238	-0.00149857	0.0332968	0.202925	0.229293	0.193331	0.0119025	0.0977403	0.151418	0.199081	0.978493	-0.0238866	-0.0105887	-0.00494081	0.762555	-0.0032771	-0.0668913	0.0289366	0.827341	-0.0745155	0.0102516	0.0502936	0	1	1	0	0	0	2
1416064_a_at	heat shock protein 5	Hspa5	14828	0.683304	-0.013455	0.116372	0.130814	0.000983678	-0.0106516	0.226479	0.272336	0.00654349	0.104826	0.144654	0.227639	0.871892	0.0231168	0.173579	0.179955	0.548257	0.00683078	0.0569615	0.108951	0.974988	0.0212567	-0.000895924	0.0324795	0	1	1	0	0	0	2
1435332_at	5-hydroxytryptamine (serotonin) receptor 7	Htr7	15566	0.589636	-0.00277997	0.157022	0.0658102	0.0101564	0.105911	0.199596	0.261796	0.0491708	0.109731	0.0919289	0.215826	0.992312	0.0100704	0.0318052	-0.0164911	0.929612	-0.0220594	-0.0176855	-0.0494031	0.897979	0.00305831	-0.00904184	-0.0340012	0	1	1	0	0	0	2
1416442_at	immediate early response 2	Ier2	15936	0.115268	0.0957449	0.18931	-0.0861458	0.0109471	-0.0782441	-0.00203829	-0.535963	0.00151358	-0.125556	0.208922	-0.00613476	0.827141	0.0483644	0.0511049	-0.113469	0.753183	-0.127476	0.0384319	-0.120239	0.683408	-0.138821	0.111401	-0.0360026	0	1	1	0	0	0	2
1452349_x_at	interferon activated gene 205 /// myeloid cell nuclear differentiation antigen	Ifi205	226695	0.0781921	0.0572241	0.446923	0.182936	3.09171e-07	0.131885	0.472868	0.539244	0.00741926	0.0333599	0.290311	0.638555	0.062501	-0.117266	0.0323981	0.320141	0.133508	-0.0208351	0.0618099	0.309435	0.242781	-0.0605992	0.0209476	0.445731	0	1	1	0	0	0	2
1448958_at	interferon alpha responsive gene	Ifrg15	64164	0.108471	-0.0176174	0.00399902	0.19885	7.53534e-07	-0.0320506	0.132176	0.267132	0.0242426	-0.0449744	-0.00846106	0.235162	0.214029	-0.13738	-0.108514	0.109908	0.0506941	0.000275341	0.0513554	0.113974	0.644655	0.0236191	0.107245	0.00524241	0	1	1	0	0	0	2
1423068_at	intraflagellar transport 172 homolog (Chlamydomonas)	Ift172	67661	0.622136	-0.0365524	-0.0247706	0.00990077	1.22721e-05	-0.00106498	0.0303405	0.382638	0.000879013	-0.0189223	-0.0429819	0.195308	0.326343	0.0425447	-0.0410225	-0.0778913	0.508651	-0.0200313	-0.0106545	0.0300869	0.627519	0.0073476	-0.0296384	0.0542137	0	1	1	0	0	0	2
1421653_a_at	immunoglobulin heavy chain complex /// immunoglobulin heavy chain 2 (serum IgA) /// immunoglobulin heavy chain (J558 family) /// similar to immunoglobulin mu-chain	Igh	111507	0.292815	0.0305033	-0.0522403	-0.122449	0.000384992	-0.0248067	-0.0175094	-0.698029	0.00171553	-0.0417363	0.0725925	-0.428619	0.714759	-0.0501714	-0.0649127	-0.150837	0.849756	-0.0554814	0.0122727	0.0891524	0.463653	0.0699258	0.0480915	-0.155138	0	1	1	0	0	0	2
1425763_x_at	immunoglobulin heavy chain complex /// immunoglobulin heavy chain 2 (serum IgA) /// immunoglobulin heavy chain (J558 family) /// similar to immunoglobulin mu-chain	Igh	111507	0.219615	-0.02263	0.0125236	-0.258101	0.000796082	-0.0968778	-0.0385432	-0.623436	0.00172265	0.00101566	0.10629	-0.473196	0.415692	-0.0740222	-0.197526	-0.318677	0.712516	-0.0625927	0.00644413	0.128586	0.614854	-0.038064	-0.0152499	-0.138752	0	1	1	0	0	0	2
1427164_at	interleukin 13 receptor, alpha 1	Il13ra1	16164	0.395422	0.0454316	0.0261033	0.0562597	0.0167569	0.106357	0.0565733	0.260731	0.0039951	-0.00682134	0.106862	0.205596	0.430843	-0.0561547	-0.0271894	0.272232	0.896854	-0.00293686	0.0180646	-0.0699501	0.780737	-0.0411382	0.0295415	-0.0134424	0	1	1	0	0	0	2
1451775_s_at	interleukin 13 receptor, alpha 1	Il13ra1	16164	0.531973	-0.0326305	0.0307682	-0.00242893	0.000452927	0.0703918	0.12638	0.23921	0.0364423	0.0183243	0.061198	0.19055	0.600499	-0.0171726	-0.0743814	0.220731	0.930959	-0.0147866	0.0341678	-0.0166366	0.902685	-0.0158932	0.044857	-0.0139616	0	1	1	0	0	0	2
1419532_at	interleukin 1 receptor, type II	Il1r2	16178	0.18945	0.115293	0.21554	0.722928	9.79114e-06	0.0228962	0.223957	0.466072	0.00694368	0.0220272	0.540051	0.439356	0.681366	0.0438628	0.198308	-0.0400868	0.294957	-0.0273534	0.0526154	0.0225212	0.208196	0.103553	0.102374	0.0989319	0	1	1	0	0	0	2
1423017_a_at	interleukin 1 receptor antagonist	Il1rn	16181	0.0515249	0.0717643	0.268494	0.463219	1.01268e-05	0.104386	0.665586	0.339398	0.00325577	0.0532687	0.126476	0.469629	0.790228	0.0465459	0.144274	0.105004	0.75679	-0.000272482	0.0445382	0.159302	0.997645	-0.00629207	0.0215025	-0.0131258	0	1	1	0	0	0	2
1421034_a_at	interleukin 4 receptor, alpha	Il4ra	16190	0.37824	-0.00135701	0.131301	0.0217348	3.26171e-05	0.0460319	0.223196	0.0321452	0.0188622	0.0344237	0.11971	0.17791	0.357816	0.00929109	0.0756854	0.0399163	0.669567	0.00756749	0.0512914	0.0512162	0.0722156	0.0174015	0.0970952	0.0643065	0	1	1	0	0	0	2
1423996_a_at	interleukin 4 receptor, alpha	Il4ra	16190	0.414458	0.0746251	0.115162	0.00217379	0.0115718	0.133391	0.339325	-0.000410989	0.024462	0.0719505	0.157846	0.229006	0.745223	0.0872383	0.0641122	0.00391041	0.928442	0.00820896	0.0765802	-0.0360271	0.336276	0.0882854	0.138343	0.0586127	0	1	1	0	0	0	2
1451047_at	integral membrane protein 2A	Itm2a	16431	0.07854	-0.0519425	0.0274383	-0.188158	0.0209981	-0.18621	-0.174156	-0.349446	0.0217792	0.0294267	-0.0166369	-0.219504	0.146561	0.0096405	0.0790746	-0.10346	0.0948433	0.00961961	0.0256623	-0.11074	0.235905	-0.0307041	-0.0267946	-0.105129	0	1	1	0	0	0	2
1415899_at	Jun-B oncogene	Junb	16477	0.0793228	0.068949	0.441871	0.09979	0.021255	-0.0495421	0.0378281	-0.426325	0.000505004	-0.185162	0.327678	0.297069	0.238305	-0.0398697	0.399911	0.155147	0.475454	-0.0668367	0.219123	0.0540508	0.357025	-0.156983	0.256648	-0.0205919	0	1	1	0	0	0	2
1427512_a_at	laminin, alpha 3	Lama3	16774	0.467099	-0.0494614	-0.124769	-0.0952645	0.00241955	0.0300645	0.0389117	-0.374731	0.00124999	0.0213228	0.00541937	-0.197766	0.840761	-0.0199136	0.0324684	0.0334835	0.560539	-0.00252331	0.066082	0.233589	0.849467	-0.000630556	0.0591042	0.00829798	0	1	1	0	0	0	2
1429088_at	limb-bud and heart	Lbh	77889	0.121263	0.0196732	-0.210585	-0.257539	4.65329e-06	-0.0687519	-0.352743	-0.324673	0.00388029	-0.140948	-0.262319	-0.263064	0.873957	-0.0526002	-0.041188	0.0372498	0.568463	-0.0282462	-0.134635	-0.0731957	0.705149	-0.0112675	-0.0978459	-0.0725561	0	1	1	0	0	0	2
1448550_at	lipopolysaccharide binding protein	Lbp	16803	0.464986	0.0600143	-0.0592047	0.297624	0.00324545	0.0908478	0.292827	0.299059	0.0281966	0.0560898	0.064898	0.208686	0.681174	-0.0622278	-0.0955373	0.445981	0.970573	-0.00480801	-0.0333038	0.0167766	0.625461	0.0356328	-0.0286543	0.0510424	0	1	1	0	0	0	2
1427747_a_at	lipocalin 2	Lcn2	16819	0.521095	0.176296	-0.0375206	0.46426	0.000750957	0.224342	0.41913	0.932191	0.00347741	0.0208543	0.100541	0.52781	0.659062	-0.758938	-0.811836	1.08205	0.521309	-0.0420236	0.0225949	0.401778	0.529826	-0.0198429	0.0383603	0.392783	0	1	1	0	0	0	2
1416304_at	LPS-induced TN factor	Litaf	56722	0.0140221	0.0118415	0.174441	0.162479	0.0289709	0.222515	0.184594	0.0870326	0.00062483	0.0217517	0.194641	0.426663	0.483823	-0.0389948	-0.0154876	0.244921	0.0914468	-0.00239361	-0.0289824	0.22755	0.631655	0.00688344	0.0665161	0.19825	0	1	1	0	0	0	2
1418932_at	similar to NFIL3/E4BP4 transcription factor /// nuclear factor, interleukin 3, regulated	LOC100046232	100046232	0.120816	0.0684024	0.256116	0.245547	0.00368622	-0.070791	0.608574	0.10906	0.0160305	-0.0373114	0.271931	0.282521	0.641996	-0.0245522	0.127926	0.0278336	0.887016	-0.097316	0.0823869	0.0292844	0.635254	0.123003	0.175843	0.198895	0	1	1	0	0	0	2
1428119_a_at	similar to RAP2C, member of RAS oncogene family /// RAP2C, member of RAS oncogene family	LOC100047558	100047558	0.140064	-0.000768803	0.0659861	0.0674327	3.35056e-06	0.0958892	0.214658	0.206452	0.0157764	-0.00214293	0.0291315	0.191461	0.95949	0.0177992	0.0154937	0.0196033	0.881206	0.000645416	-0.0190674	0.0280242	0.80649	-0.0406404	0.0131507	-0.0275666	0	1	1	0	0	0	2
1426501_a_at	similar to Traf2 binding protein /// TRAF-interacting protein with forkhead-associated domain	LOC637082	211550	0.294505	0.0434909	0.158991	-0.00462703	0.000327235	0.202872	0.396052	0.122925	0.000219937	-0.0388526	0.162596	0.439838	0.757742	-0.180285	0.163319	0.42165	0.763114	0.0202213	-0.0386746	0.13627	0.327782	-0.0483961	0.0235268	0.161036	0	1	1	0	0	0	2
1450377_at	similar to thrombospondin 1 /// thrombospondin 1	LOC640441	21825	0.817393	0.108526	-0.0602259	0.0551525	0.000763531	0.12845	0.365467	-0.0406147	0.000691525	0.0062525	0.203324	0.309011	0.843326	0.00438259	0.000630805	0.00180878	0.672359	0.0382662	0.0539379	-0.0112587	0.265426	0.0275036	0.0994587	0.0271138	0	1	1	0	0	0	2
1417143_at	lysophosphatidic acid receptor 1	Lpar1	14745	0.465704	0.0851858	0.0190927	-0.0288697	3.74531e-05	-0.0397158	0.436388	0.242853	0.0336083	0.0155141	0.0484373	0.229052	0.950211	-0.00333821	-0.00932683	0.0427118	0.886923	0.0315562	-0.0169065	0.0116689	0.679438	0.0500168	-0.00417791	0.0296605	0	1	1	0	0	0	2
1415922_s_at	MARCKS-like 1	Marcksl1	17357	0.0650381	0.0353943	0.370827	0.145579	5.99812e-07	0.184106	0.843568	0.290861	0.00438691	0.0157327	0.280669	0.364643	0.578615	-0.0513447	0.114079	0.110092	0.544453	0.0131968	0.0292351	0.0357566	0.931733	-0.0431882	0.00726188	0.0550549	0	1	1	0	0	0	2
1434151_at	methyltransferase like 7A1	Mettl7a1	70152	0.721133	0.0580037	-0.00784056	-0.118554	0.045466	-0.0729513	-0.242549	-0.259987	0.0255093	0.00565506	-0.0852408	-0.200827	0.774348	-0.0407803	0.0447306	-0.0427188	0.679125	-0.0179581	0.0107291	-0.0257739	0.526268	-0.0386862	0.0222472	0.00265548	0	1	1	0	0	0	2
1437152_at	mex3 homolog B (C. elegans)	Mex3b	108797	0.379645	-0.0359776	-0.0129489	-0.0615757	0.0141596	-0.0582885	-0.181029	-0.15383	0.0378262	-0.0787878	-0.00667985	-0.185717	0.90702	-0.000569746	-0.0483743	-0.00704436	0.500688	0.0678957	0.0087173	-0.00149851	0.301912	-0.0135502	0.0381147	-0.115467	0	1	1	0	0	0	2
1451612_at	metallothionein 1	Mt1	17748	0.0102431	0.0476697	0.220864	0.215904	0.00241857	-0.00321146	0.326835	-0.356008	0.00210723	-0.0094324	0.359435	0.213921	0.179438	-0.051864	0.281462	0.429244	0.683451	-0.080315	0.0531975	0.0362232	0.0559133	-0.010914	0.0286267	-0.0955783	0	1	1	0	0	0	2
1456586_x_at	major vault protein	Mvp	78388	0.762058	-0.00915794	0.00482227	0.0465955	0.00310247	0.0752331	0.304017	0.427335	0.00170135	0.053087	0.0392491	0.217664	0.0966445	0.0261804	-0.00509686	0.21903	0.00893456	-0.038112	0.0164581	0.168816	0.968539	-0.0132682	0.0107454	0.0107364	0	1	1	0	0	0	2
1446957_s_at	NEDD4 binding protein 1	N4bp1	80750	0.155874	-0.0309409	0.139028	0.120979	0.000430521	0.0498562	0.245653	0.285633	0.00862593	-0.0417205	0.0522717	0.245996	0.330138	0.023502	-0.0732875	0.0603023	0.467883	-0.0116336	0.00714967	0.047045	0.838589	-0.0443348	0.0516434	0.117755	0	1	1	0	0	0	2
1425902_a_at	nuclear factor of kappa light polypeptide gene enhancer in B-cells 2, p49/p100	Nfkb2	18034	0.144431	0.0327577	0.155065	-0.126213	5.51509e-06	0.0820557	0.416214	0.0419895	0.0214743	0.0631111	0.0883899	0.271215	0.599925	-0.0323085	0.134598	0.0528397	0.568337	-0.00515345	0.0708482	0.0904084	0.849121	-0.0640934	0.0529014	-0.00107895	0	1	1	0	0	0	2
1448417_at	ninjurin 1	Ninj1	18081	0.521136	0.0040864	-0.016944	0.0507303	0.000165439	0.110593	0.192391	0.114779	0.00565299	-0.0116108	0.072117	0.179749	0.883795	0.0147849	0.00888386	0.02314	0.950323	-0.0116228	0.029343	0.0487293	0.323984	0.00947202	-0.00878845	0.0247905	0	1	1	0	0	0	2
1424733_at	purinergic receptor P2Y, G-protein coupled, 14	P2ry14	140795	0.897127	-0.0216076	0.00923915	-0.0283633	0.00124349	-0.0115083	0.194812	0.27305	0.00421913	-0.00455977	0.0380371	0.205566	0.108388	-0.0308303	-0.022884	0.184312	0.999871	0.000382391	0.00557004	-0.00661846	0.243121	0.0168871	0.0503279	-0.00473899	0	1	1	0	0	0	2
1418840_at	programmed cell death 4	Pdcd4	18569	0.00477568	0.0254269	-0.0488893	-0.161742	7.88164e-09	-0.119582	-0.217442	-0.525303	0.00752099	-0.0532913	-0.0243639	-0.224057	0.243313	0.00869931	0.128753	-0.0558161	0.087269	0.0349499	0.0372766	-0.0106938	0.220516	-0.00846286	0.00447775	-0.127626	0	1	1	0	0	0	2
1423006_at	proviral integration site 1	Pim1	18712	0.274759	-0.113135	0.170769	-0.0213196	2.29374e-06	0.0475576	0.366382	0.265744	0.00777117	-0.0676759	0.135275	0.322532	0.957209	-0.0392974	0.0997257	0.013492	0.483607	-0.0265607	0.0886772	0.0172915	0.00282891	0.0237646	0.0942623	0.0526124	0	1	1	0	0	0	2
1437100_x_at	proviral integration site 3	Pim3	223775	0.188474	-0.0395308	0.229938	0.0939078	0.000500711	-0.191434	0.378703	-0.150172	0.000402186	0.0254097	0.233567	0.156639	0.0634788	-0.143161	0.157337	-0.0776794	0.598604	-0.045117	0.0503906	0.0146885	0.024952	0.00879734	0.0404027	0.0357257	0	1	1	0	0	0	2
1451069_at	proviral integration site 3	Pim3	223775	0.170535	-0.0107432	0.120885	0.079693	0.00150012	-0.0875614	0.316815	-0.0835611	0.00480947	-0.0362231	0.201424	0.155359	0.0227796	-0.108215	0.141266	-0.0415833	0.504864	-0.00344464	0.0891793	0.0569235	0.0224818	-0.0566107	0.109259	0.0637619	0	1	1	0	0	0	2
1417785_at	phospholipase A1 member A	Pla1a	85031	0.796795	-0.0160252	0.0228048	0.0833906	0.0276687	0.0217313	0.186597	-0.218397	0.037845	0.0524963	-0.0112685	0.290572	0.701778	-0.0616921	-0.0355002	0.0813533	0.83698	-0.00828954	-0.0413084	0.045124	0.964984	-0.00646681	-0.035356	0.0122118	0	1	1	0	0	0	2
1426208_x_at	pleiomorphic adenoma gene-like 1	Plagl1	22634	0.032914	0.0938932	0.121856	-0.158191	0.0044376	-0.0589247	0.0375824	-0.183099	0.0205616	-0.000354039	-0.0459395	-0.242852	0.789629	-0.0505974	0.016865	-0.0233937	0.0503423	0.0059691	-0.0570238	-0.00908437	0.737055	0.0610729	-0.0144641	-0.0523859	0	1	1	0	0	0	2
1417523_at	pleckstrin	Plek	56193	0.307463	0.0601422	0.0985661	-0.107346	0.0238257	0.191595	0.18543	0.119749	0.0049519	-0.0187825	0.075768	0.228674	0.721342	0.0680972	-0.0757199	0.162819	0.789941	-0.0631975	0.0299041	0.159532	0.952282	-0.0560551	0.00596399	0.10016	0	1	1	0	0	0	2
1417963_at	phospholipid transfer protein	Pltp	18830	0.593096	0.0387056	-0.0730979	-0.064259	0.000613832	0.0195738	0.0480643	-0.478171	0.000462062	-0.0585806	-0.0772244	-0.308804	0.49172	0.0791427	-0.197562	-0.0608876	0.843427	-0.0376731	-0.0807496	0.0676517	0.971336	-0.0339302	0.0216628	-0.0346893	0	1	1	0	0	0	2
1456424_s_at	phospholipid transfer protein	Pltp	18830	0.613217	-0.0199404	-0.0316783	-0.117569	2.7532e-05	0.0187191	-0.0121647	-0.277496	0.0049519	-0.0308015	-0.0717761	-0.418987	0.868425	-0.0314304	-0.0559342	0.0104622	0.9094	0.026729	-0.0338914	0.013934	0.667753	-0.031174	0.0033055	-0.0879321	0	1	1	0	0	0	2
1448757_at	promyelocytic leukemia	Pml	18854	0.236412	-0.0153121	0.0695447	0.121173	2.56136e-06	-0.0354824	0.13048	0.43081	0.00115205	0.0154901	0.0212934	0.327137	0.103935	0.0543725	-0.0938484	0.153494	0.128296	-0.00849705	-0.0684137	0.115863	0.201404	0.0339688	-0.0198247	0.215786	0	1	1	0	0	0	2
1416381_a_at	peroxiredoxin 5	Prdx5	54683	0.112086	0.0482742	-0.0112826	0.293073	0.00109831	0.100393	0.0792113	0.255848	4.48706e-05	-0.0146695	0.0148913	0.274058	0.659264	0.0614791	-0.0329655	-0.00568596	0.974786	0.00190748	0.00601593	-0.0156282	0.654463	-0.0043303	0.0106222	-0.0125784	0	1	1	0	0	0	2
1435431_at	proteasome (prosome, macropain) assembly chaperone 4	Psmg4	69666	0.162294	-0.0535298	-0.0172385	0.128754	0.00369827	-0.0450293	0.0477667	0.195179	0.000780221	-0.0112346	-0.0211534	0.181492	0.602534	0.0645284	0.0221493	0.0917246	0.43254	-0.0101372	-0.0597753	0.121467	0.727546	-0.0204453	0.0868936	0.11961	0	1	1	0	0	0	2
1421411_at	proline-serine-threonine phosphatase-interacting protein 2	Pstpip2	19201	0.10963	-0.00483439	0.056057	0.155315	0.00178752	0.0786638	0.214985	0.0762358	0.0354703	0.0121505	0.0553999	0.199031	0.6173	0.118106	0.0440089	0.166328	0.82479	-0.0104989	-0.0156217	-0.0323081	0.843924	-0.00377155	0.0733234	-0.00423627	0	1	1	0	0	0	2
1417777_at	prostaglandin reductase 1	Ptgr1	67103	0.406981	0.0345752	-0.0127332	0.204414	0.0100082	-0.00274063	0.109646	0.185047	0.000691525	0.0288383	-0.00540558	-0.20863	0.676621	0.00501321	-0.114324	0.0447476	0.914668	-0.0270446	-0.00799423	-0.0671041	0.396525	-0.025656	-0.0472823	-0.0011356	0	1	1	0	0	0	2
1451160_s_at	poliovirus receptor	Pvr	52118	0.162815	0.0653495	0.215849	-0.035143	0.000139477	0.0373969	0.401857	-0.0536126	0.0306783	0.0376919	0.199534	0.183927	0.747749	0.0493092	0.191934	-0.0485957	0.717268	0.0228094	0.0556518	-0.00879462	0.844536	0.0868668	0.0356442	0.0424469	0	1	1	0	0	0	2
1438097_at	RAB20, member RAS oncogene family	Rab20	19332	0.228559	0.00205899	0.26094	0.101122	9.21948e-05	0.0610587	0.462783	0.292986	0.00348912	0.0565668	0.184937	0.294599	0.677031	-0.0154643	0.197927	0.0196129	0.182974	-0.0347902	0.0467742	0.028774	0.636629	-0.0235732	-0.0189345	-0.00206605	0	1	1	0	0	0	2
1450784_at	reversion-inducing-cysteine-rich protein with kazal motifs	Reck	53614	0.975459	0.012965	0.00780842	-0.0560879	2.5246e-06	-0.0355572	-0.150021	-0.286015	0.0012151	0.00378096	-0.0323163	-0.184383	0.696899	0.0882422	0.113959	-0.00187435	0.774069	0.0610421	-0.0288683	0.0115758	0.872726	-0.00573643	-0.000402982	-0.0299621	0	1	1	0	0	0	2
1450688_at	ral guanine nucleotide dissociation stimulator-like 2	Rgl2	19732	0.168596	-0.0166938	-0.130658	-0.2213	0.000866714	-0.105225	-0.180997	-0.243397	0.0139137	-0.0152312	-0.0521925	-0.186777	0.833213	0.0197706	0.0235859	0.047561	0.79403	-0.0388634	-0.0694052	-0.0143529	0.452205	-0.0118653	-0.00282756	-0.104504	0	1	1	0	0	0	2
1449028_at	ras homolog gene family, member U	Rhou	69581	0.42933	0.0845129	0.239217	0.368879	0.000233806	0.153025	0.494577	0.23402	0.000923771	0.0614657	0.212818	0.124667	0.516535	-0.0152052	0.0504492	0.110131	0.786873	0.0263253	-0.00339485	-0.0287215	0.61372	-0.0204079	0.0825239	-0.0078295	0	1	1	0	0	0	2
1419508_at	receptor (TNFRSF)-interacting serine-threonine kinase 1	Ripk1	19766	0.142676	0.0570531	0.164599	0.120568	0.000223315	0.0761	0.22424	0.0910261	0.0239782	0.0159309	0.0444493	0.183631	0.850562	-0.0225239	0.0754366	0.0777554	0.803225	-0.0514694	0.0572477	0.0106112	0.0307663	0.0278898	0.00892542	0.0771632	0	1	1	0	0	0	2
1419075_s_at	serum amyloid A 1	Saa1	20208	0.430001	0.000260288	-0.00961738	-0.041529	0.00151744	0.0290902	0.349043	0.286857	0.0012629	0.00333225	0.176115	0.669142	0.659062	-0.691244	-0.702645	0.379926	0.126212	-0.0225069	0.0173327	0.222441	0.871706	0.0849401	0.0177826	-0.0626416	0	1	1	0	0	0	2
1450788_at	serum amyloid A 1	Saa1	20208	0.660744	0.001039	-0.0327266	-0.0542157	0.000266681	0.0935201	0.337403	0.373281	0.000282941	-0.014215	0.341961	0.860059	0.552333	-0.574358	-0.571899	0.340067	0.0522576	0.050333	-0.0348308	0.318073	0.25957	-0.0537275	0.0190833	-0.0997766	0	1	1	0	0	0	2
1450826_a_at	serum amyloid A 3	Saa3	20210	0.119837	0.0205765	0.162331	0.728013	1.7352e-05	0.144076	0.619437	0.57649	0.000164205	0.216062	0.464724	1.32502	0.505681	-0.420581	-0.413462	1.16244	0.31354	-0.0163868	0.0357866	0.0906604	0.830687	-0.022876	0.0982883	0.106184	0	1	1	0	0	0	2
1425002_at	secreted and transmembrane 1A	Sectm1a	209588	0.29624	0.00848296	-0.0667636	-0.175753	0.00137079	0.185622	0.0872422	0.552926	0.00172265	0.00603282	0.0733574	0.287949	0.229655	0.0814765	0.0601812	0.0815156	0.314002	-0.0314131	-0.024061	0.0573404	0.943407	0.000482449	0.0504982	0.0941328	0	1	1	0	0	0	2
1420558_at	selectin, platelet	Selp	20344	0.848951	0.0397197	-0.0640496	0.0474736	0.0179648	0.0059356	0.185889	-0.174429	0.00188644	0.0339757	0.266199	0.380227	0.796434	0.0428523	0.0703316	0.101925	0.291143	0.0145942	0.0921956	0.12791	0.731173	-0.0474514	0.0487183	0.0885875	0	1	1	0	0	0	2
1419149_at	serine (or cysteine) peptidase inhibitor, clade E, member 1	Serpine1	18787	0.648206	0.138422	0.0496561	-0.0698246	2.74051e-05	0.0579656	0.706317	0.290814	0.00105752	-0.025003	0.16249	0.254638	0.421015	0.0939928	0.190013	0.166391	0.658459	-0.0627707	0.101498	0.0108402	0.719855	-0.0783357	0.0176006	-0.12243	0	1	1	0	0	0	2
1428136_at	secreted frizzled-related protein 1	Sfrp1	20377	0.244843	0.0169317	0.0545737	0.121888	0.00111974	-0.0261055	0.130509	0.251952	8.85672e-06	0.0106134	-0.0440507	0.322518	0.423985	-0.141079	-0.0754888	0.0545497	0.897437	0.0409006	-0.014571	0.00795413	0.881627	0.0164279	-0.0380113	-0.00428373	0	1	1	0	0	0	2
1448395_at	secreted frizzled-related protein 1	Sfrp1	20377	0.883635	-0.0129676	-0.0104168	0.0817705	0.000409527	-0.0362206	0.102066	0.362817	0.0027269	0.0347391	0.0280083	0.255385	0.698373	-0.0325674	0.0273877	-0.0975259	0.041174	0.0453463	-0.0732648	0.0388464	0.447943	0.00381798	-0.00532649	0.139075	0	1	1	0	0	0	2
1426599_a_at	solute carrier family 2 (facilitated glucose transporter), member 1	Slc2a1	20525	0.689793	-0.0317154	0.0241988	-0.0710497	3.41057e-07	-0.029705	0.345388	0.27267	0.000433194	-0.00192247	0.0966376	0.198128	0.229763	0.047101	0.0736508	-0.0254766	0.165979	0.00237678	0.0456469	-0.00213838	0.834985	-0.00175833	-0.0239143	0.0422745	0	1	1	0	0	0	2
1434773_a_at	solute carrier family 2 (facilitated glucose transporter), member 1	Slc2a1	20525	0.792489	-0.0251074	0.0298392	-0.104165	9.1789e-06	-0.0492975	0.343909	0.279133	0.0137236	0.0367927	0.186031	0.207503	0.57061	0.0521784	0.0251437	0.0350742	0.259893	0.00586286	0.0243156	0.0128181	0.896731	-0.00967293	0.0147482	0.0608158	0	1	1	0	0	0	2
1427035_at	solute carrier family 39 (zinc transporter), member 14	Slc39a14	213053	0.551295	0.0737882	0.116545	0.0757789	1.25713e-07	0.0819544	0.432883	0.057014	0.00195552	0.0885491	0.242885	0.399672	0.308054	-0.0741678	0.00629129	0.0822914	0.675624	0.029925	0.0772267	-0.0528222	0.811454	0.00447187	0.0758293	0.0635388	0	1	1	0	0	0	2
1430526_a_at	SWI/SNF related, matrix associated, actin dependent regulator of chromatin, subfamily a, member 2	Smarca2	67155	0.143962	0.0015723	-0.0458705	-0.136608	2.53711e-05	-0.055378	-0.150628	-0.252634	0.0149217	-0.0680055	-0.0347076	-0.196604	0.763381	-0.0535845	0.0573414	-0.0902957	0.130808	-0.0442846	-0.0222057	0.00749396	0.811663	-0.0302641	-0.000972336	-0.032265	0	1	1	0	0	0	2
1417300_at	sphingomyelin phosphodiesterase, acid-like 3B	Smpdl3b	100340	0.112805	0.00156548	0.0787506	0.21211	0.000341624	-0.016698	0.267699	0.494677	2.97201e-07	0.00397495	-0.03109	0.307466	0.615352	-0.0233835	-0.0896953	0.114725	0.306292	-0.044417	0.0390045	0.10054	0.466239	-0.0299645	-0.00889824	0.135648	0	1	1	0	0	0	2
1417352_s_at	small nuclear ribonucleoprotein polypeptide A'	Snrpa1	68981	0.0448458	0.0273634	-0.0420139	0.0950446	6.16574e-05	-0.166684	0.022439	0.278529	0.00361569	0.0220453	0.00268713	0.179832	0.793249	0.0985962	0.0891696	0.0340531	0.789805	-0.104615	-0.0582822	-0.0933719	0.853887	0.0142371	0.0492397	-0.0691719	0	1	1	0	0	0	2
1454976_at	superoxide dismutase 2, mitochondrial	Sod2	20656	0.297061	-0.0455949	0.15493	0.0110528	5.4585e-07	0.0535795	0.539674	0.323254	0.000986484	0.0204594	0.102197	0.236898	0.281455	0.0260863	0.110154	-0.0882777	0.041483	-0.00195351	-0.0219222	-0.0681406	0.758627	0.00658426	0.0103752	-0.0329341	0	1	1	0	0	0	2
1451596_a_at	sphingosine kinase 1	Sphk1	20698	0.553434	0.00271209	0.0321808	0.116391	0.000335714	0.187134	0.450735	0.210456	0.00643371	0.0566103	0.208739	0.121015	0.890166	0.0721251	0.0679672	0.0445883	0.306177	0.0155167	0.104704	-0.0324761	0.169443	0.0046029	0.0844986	-0.00992045	0	1	1	0	0	0	2
1451416_a_at	transglutaminase 1, K polypeptide	Tgm1	21816	0.162291	-0.0221463	0.0106865	-0.12173	0.00567468	0.0748698	0.185921	0.260555	0.00992698	0.066978	0.165761	0.286868	0.330902	-0.125834	0.00116934	0.0703089	0.966238	-0.0340144	0.125846	-0.108775	0.988927	0.0273591	-0.0186691	0.0456426	0	1	1	0	0	0	2
1455900_x_at	transglutaminase 2, C polypeptide	Tgm2	21817	0.110891	0.0127053	0.0813117	0.208071	0.000616656	-0.0677884	0.131238	0.83916	0.00861786	0.0313745	0.0298739	0.256679	0.124983	-0.0328414	0.0883489	0.277151	0.255695	-0.01501	-0.0382627	0.169867	0.580256	-0.000530389	-0.0013626	0.100921	0	1	1	0	0	0	2
1460302_at	thrombospondin 1	Thbs1	21825	0.839171	0.094092	-0.097123	0.055173	1.22321e-05	0.0382444	0.360657	-0.10991	0.000703408	-0.0239462	0.261402	0.418233	0.838627	-0.0757089	0.0397128	0.0212567	0.840866	0.0127945	0.0147262	-0.0567673	0.167193	0.0624993	0.0280931	0.00747673	0	1	1	0	0	0	2
1419132_at	toll-like receptor 2	Tlr2	24088	0.142355	0.112811	0.224575	-0.00717125	6.60851e-09	0.230965	0.724625	0.141261	0.0180322	-0.04416	0.148223	0.266978	0.505289	-0.133999	0.189618	0.265625	0.495468	0.0241327	0.0740534	0.0994094	0.86478	-0.0385256	0.0444857	0.0212647	0	1	1	0	0	0	2
1425025_at	transmembrane protein 106A	Tmem106a	217203	0.136163	-0.0346297	0.0440546	0.0686131	1.68582e-05	0.104867	0.232124	0.422782	7.97386e-05	-0.00758648	-0.00136393	0.26758	0.203426	-0.0457329	-0.00329711	0.124336	0.974147	-0.0121813	-0.0232119	0.0429883	4.71801e-05	-0.034427	-0.0472282	0.153155	0	1	1	0	0	0	2
1435263_at	transmembrane protein 106A	Tmem106a	217203	0.308504	-0.040637	0.0162215	0.117593	1.25086e-06	0.11787	0.301066	0.375192	0.00133694	-0.0493675	0.0245721	0.185943	0.879118	0.0405451	0.0355606	-0.071138	0.803107	-0.0286037	-0.0341077	0.000155934	0.122899	-0.0584313	-0.00727684	0.156968	0	1	1	0	0	0	2
1416273_at	tumor necrosis factor, alpha-induced protein 2	Tnfaip2	21928	0.103864	-0.00172256	0.276797	0.119579	2.43495e-09	0.228122	0.996502	0.505629	0.000268983	-0.0244768	0.269249	0.596533	0.734022	-0.0348047	-0.00283475	0.136014	0.937715	0.0372203	-0.0276369	0.0453613	0.387793	0.0422049	-0.0678534	0.135012	0	1	1	0	0	0	2
1438855_x_at	tumor necrosis factor, alpha-induced protein 2	Tnfaip2	21928	0.332543	0.0071969	0.221307	0.0817757	1.37971e-08	0.228036	0.859088	0.617764	0.000279059	0.0299027	0.263572	0.630072	0.583158	0.0424524	-0.000278071	0.190212	0.978139	0.062322	-0.0123991	0.0623626	0.653841	0.0736386	-0.00109735	0.177181	0	1	1	0	0	0	2
1433699_at	tumor necrosis factor, alpha-induced protein 3	Tnfaip3	21929	0.156957	-0.00488481	0.343743	-0.051761	8.68199e-05	-0.0525348	0.512027	-0.206279	0.000600053	0.00857404	0.297267	0.349865	0.41576	-0.0745994	0.339195	0.1799	0.0711646	-0.0320246	0.170599	0.0820711	0.918538	0.0147937	-0.00737669	-0.00845795	0	1	1	0	0	0	2
1450829_at	tumor necrosis factor, alpha-induced protein 3	Tnfaip3	21929	0.188098	0.0820086	0.447462	-0.0479142	0.000605107	-0.00416665	0.291362	-0.0683476	0.000821137	-0.0191547	0.267359	0.294687	0.856067	0.0130345	0.177379	0.067623	0.367566	-0.0357141	0.112723	0.0577999	0.724568	-0.0737362	-0.0587937	-0.0367145	0	1	1	0	0	0	2
1427689_a_at	TNFAIP3 interacting protein 1	Tnip1	57783	0.059604	0.0056394	0.169196	-0.0764785	0.000431446	-0.00929707	0.124148	-0.185628	0.0329216	0.0394675	0.201467	0.156709	0.741154	-0.0219104	0.0956763	0.0886145	0.305647	0.00297431	0.0596879	-0.0150138	0.566658	-0.0186859	0.0160847	-0.0208011	0	1	1	0	0	0	2
1447284_at	triggering receptor expressed on myeloid cells 1	Trem1	58217	0.442652	-0.00783354	0.136604	0.183985	2.82537e-07	0.0178913	0.575565	0.154394	0.000831521	-0.0531111	0.180878	0.14174	0.668815	0.0177241	0.0253612	0.0763845	0.847579	0.0298314	-0.0589919	-0.0825486	0.886851	0.0322474	0.0315747	0.0299249	0	1	1	0	0	0	2
1460282_at	triggering receptor expressed on myeloid cells 1	Trem1	58217	0.188687	0.103313	0.127133	0.242769	0.00299829	0.0343202	0.364922	0.0865637	0.000254144	-0.0772206	0.197377	0.177896	0.907877	0.0552344	0.105337	-0.0721892	0.998826	0.0236158	-0.00988225	-0.0268162	0.733975	-0.122995	-0.0510194	0.0710544	0	1	1	0	0	0	2
1424880_at	tribbles homolog 1 (Drosophila)	Trib1	211770	0.702296	0.0584169	0.13121	0.0174911	0.00122104	0.000633014	0.386441	-0.149163	0.00731026	-0.133353	0.185761	0.0603998	0.709396	-0.0511288	0.109684	-0.00459955	0.639217	-0.0422423	0.0580646	-0.0262945	0.807309	-0.0424646	0.109123	-0.0910051	0	1	1	0	0	0	2
1436199_at	tripartite motif-containing 14	Trim14	74735	0.134392	0.0144518	-0.0806473	0.128997	1.43403e-07	0.0429272	-0.225128	0.178209	0.00809231	-0.0497023	-0.0905023	0.182857	0.0519526	-0.0284079	-0.0732109	0.156214	0.476785	-0.00412209	-0.0231413	0.0455	0.187218	-0.00439568	-0.0485024	0.107654	0	1	1	0	0	0	2
1426415_a_at	tripartite motif-containing 25	Trim25	217069	0.755932	-0.0161454	0.0254444	0.119216	5.23521e-06	0.0663029	0.0665325	0.319383	0.0391916	-0.023883	0.0521624	0.195117	0.605481	0.0318431	-0.111867	0.0817615	0.407923	0.0385802	0.0533578	0.0641665	0.0189471	0.100956	0.0126505	0.128077	0	1	1	0	0	0	2
1427348_at	zinc finger CCCH type containing 12A	Zc3h12a	230738	0.0841853	0.0169875	0.0761759	-0.0547216	0.00238994	0.0499437	0.24758	-0.0114921	0.00722976	-0.0196596	0.279187	0.296065	0.364674	-0.0197267	0.0948324	0.0297782	0.756044	-0.00899904	0.0516161	0.0216973	0.601651	0.00486357	0.0837493	0.0462751	0	1	1	0	0	0	2
1419153_at	RIKEN cDNA 2810417H13 gene	2810417H13Rik	68026	0.372055	-0.0252308	0.00539279	0.077748	0.000208426	-0.257152	0.0681148	0.707637	0.000169301	-0.12626	0.0191345	0.146804	0.0287131	-0.0230831	-0.0511058	0.298813	0.630101	0.0246789	-0.0251865	0.122492	0.956789	0.0235701	0.0211222	-0.0652753	0	1	0	1	0	0	2
1423570_at	ATP-binding cassette, sub-family G (WHITE), member 1	Abcg1	11307	0.284977	-0.0175342	-0.042493	0.0946872	0.0260912	-0.0139804	-0.200321	-0.0050106	0.111314	-0.0233439	-0.0198885	-0.0584908	0.0444394	-0.0811788	-0.114161	0.205407	0.855058	0.0722284	0.0047162	-0.021169	0.0948828	-0.0109788	0.0123765	0.0198622	0	1	0	1	0	0	2
1449131_s_at	CD1d1 antigen	Cd1d1	12479	0.231994	-0.0294469	-0.0519125	-0.198945	0.000259027	-0.00260848	-0.0562803	0.248359	0.0270156	-0.00464609	-0.0268087	0.164196	0.00690436	-0.0310157	-0.0997885	0.186561	0.850715	0.00730005	0.0211829	0.107333	0.806136	0.0777675	0.0214326	0.0383592	0	1	0	1	0	0	2
1433741_at	CD38 antigen	Cd38	12494	0.487039	-0.0051101	0.0106445	-0.155622	2.22299e-06	0.122834	0.474378	0.43933	0.742378	-0.0617203	0.00876339	0.0155342	0.0260307	-0.00646483	0.0164082	0.328065	0.978794	-0.000201668	-0.00892984	-0.0183336	0.782769	-0.0356744	-0.0546241	-0.0519734	0	1	0	1	0	0	2
1439012_a_at	deoxycytidine kinase	Dck	13178	0.993179	3.96372e-05	0.0436082	-0.0314193	0.00523175	-0.0605848	-0.00145334	0.278154	0.260426	-0.118939	0.0487155	0.245018	0.0169656	-0.0143147	-0.111237	0.245081	0.0418672	0.0356302	-0.0433385	0.133572	0.20584	0.0128009	0.0115875	0.0728101	0	1	0	1	0	0	2
1422411_s_at	eosinophil-associated, ribonuclease A family, member 1 /// eosinophil-associated, ribonuclease A family, member 12 /// eosinophil-associated, ribonuclease A family, member 2 /// eosinophil-associated, ribonuclease A family, member 3	Ear1	13586	0.584046	0.0844455	-0.0500549	0.153495	1.21342e-05	-0.293168	-0.331527	-0.602038	0.00160355	-0.00657678	0.00456542	-0.152881	0.00780661	-0.0063023	-0.207645	0.566049	0.439206	-0.0632799	-0.0897568	0.0202888	0.764008	-0.0536313	0.022757	-0.0234493	0	1	0	1	0	0	2
1449846_at	eosinophil-associated, ribonuclease A family, member 2	Ear2	13587	0.594861	0.108056	-0.106678	0.139931	1.33449e-05	-0.288984	-0.304442	-0.634939	0.000403747	-0.0135863	-0.00928241	-0.149794	0.0287131	0.00405378	-0.105999	0.436979	0.519179	-0.0799521	-0.0167407	0.027424	0.763726	0.0452184	-0.0292396	-0.00862375	0	1	0	1	0	0	2
1418296_at	FXYD domain-containing ion transport regulator 5	Fxyd5	18301	0.194823	0.0164706	-0.0501714	0.195001	0.000587575	-0.0315464	-0.0611419	-0.211807	0.42159	-0.069417	0.0404671	0.156427	0.0179877	-0.0180522	0.0230043	0.247852	0.0171743	-0.0080705	-0.0344757	0.176047	0.883447	0.0126831	-0.0299561	0.114403	0	1	0	1	0	0	2
1449117_at	Jun proto-oncogene related gene d	Jund	16478	0.0610368	0.0350868	-0.00787634	-0.128748	0.0380421	-0.0484011	-0.116953	-0.262796	0.0107265	-0.0668612	0.00944847	-0.0677225	0.0471831	0.028986	0.218575	0.123075	0.352535	-0.00842634	0.103092	0.00603975	0.907178	0.000703413	0.104326	-0.0493605	0	1	0	1	0	0	2
1450746_at	kelch-like ECH-associated protein 1	Keap1	50868	0.142226	0.0288154	-0.0131919	0.0813415	0.00131156	0.00373431	-0.0173921	0.205007	0.610736	0.0362476	-0.0113128	0.105839	0.0169656	0.0122325	-0.0580732	0.211367	0.632901	-0.0016156	-0.0212454	0.0562657	0.387442	0.0125432	-0.0596271	0.0490658	0	1	0	1	0	0	2
1458297_s_at	macrophage receptor with collagenous structure	Marco	17167	0.0911954	-0.0369535	-0.0848961	-0.237874	1.84305e-05	0.0374519	0.205795	0.751124	0.941544	0.0945298	0.0289908	0.0798679	0.0338902	-0.131942	-0.150237	0.807692	0.671882	-0.074663	0.0337653	0.0655593	0.378343	0.0422742	0.0368653	-0.0926203	0	1	0	1	0	0	2
1448558_a_at	phospholipase A2, group IVA (cytosolic, calcium-dependent)	Pla2g4a	18783	0.127221	0.0603906	-0.0405689	0.167792	5.83375e-06	0.183693	0.232421	0.370946	0.0136713	0.0281668	0.00755292	0.0227835	0.00850689	-0.0708808	-0.0428545	0.283712	0.216629	0.0108577	-0.0527735	0.128958	0.430637	0.0185934	-0.0571283	0.0490605	0	1	0	1	0	0	2
1417090_at	reticulocalbin 1	Rcn1	19672	0.0580331	0.0383976	0.0371242	0.139846	0.000113695	-0.0309038	0.12428	0.224115	0.0106041	0.000418714	-0.0112642	0.133715	0.0230891	0.0332244	0.0742356	0.228143	0.32531	0.0566578	-0.0422457	0.186274	0.212393	-0.0196623	0.00113083	0.0711652	0	1	0	1	0	0	2
1450958_at	transmembrane 4 superfamily member 1	Tm4sf1	17112	0.9369	-0.00903472	0.0203899	-0.0625848	0.0196937	0.092936	0.250201	0.172557	0.607492	-0.0467665	-0.0134072	-0.0273382	0.0179877	-0.0153242	-0.172078	0.286559	0.155459	0.0140203	-0.0929414	0.161803	0.501147	-0.00878739	-0.0804023	0.10352	0	1	0	1	0	0	2
1418099_at	tumor necrosis factor receptor superfamily, member 1b	Tnfrsf1b	21938	0.916052	0.0228627	-0.0533852	0.0139566	0.000135881	-0.022821	-0.378213	-0.263941	0.0206528	-0.0682187	-0.020037	0.175857	0.00897333	0.0624666	0.18341	0.0266662	0.966784	0.00801725	-0.0176148	0.00268399	0.821687	-0.0266125	-0.00982073	0.0537325	0	1	0	1	0	0	2
1423846_x_at	tubulin, alpha 1B	Tuba1b	22143	0.134245	0.0616203	-0.00100881	0.161518	5.64817e-06	-0.147065	0.0901234	0.464781	0.0167393	0.0266969	0.00603362	0.0714902	0.025496	-0.0245085	-0.0522359	0.387191	0.300227	0.0145273	-0.0114495	0.122119	0.661233	0.00371306	-0.0676119	0.034297	0	1	0	1	0	0	2
1429503_at	RIKEN cDNA 2900024C23 gene	2900024C23Rik	67266	0.0681102	-0.0282998	-0.107397	-0.167014	1.01391e-07	0.0217629	-0.361063	-0.127906	0.0477437	-0.0378202	-0.0851083	-0.00881119	0.354617	0.00817287	-0.0557197	0.118816	0.00137345	-0.0248099	-0.0414904	0.265081	0.210056	-0.0582938	-0.0230096	-0.0383041	0	1	0	0	1	0	2
1433827_at	ATPase, aminophospholipid transporter (APLT), class I, type 8A, member 1	Atp8a1	11980	0.210505	-0.0219367	-0.0623275	-0.0340271	0.0139838	0.224512	0.0974784	0.183013	0.346602	0.0782555	-0.0307597	-0.0570787	0.479232	-0.0378624	-0.0526938	0.205688	2.57791e-05	-0.0081415	-0.0589228	0.23592	0.799921	0.017261	0.0249953	0.0539951	0	1	0	0	1	0	2
1428568_at	RIKEN cDNA B230217C12 gene	B230217C12Rik	68127	0.355646	-0.0213337	-0.111646	-0.00325182	0.0113729	-0.0236658	-0.123217	0.254798	0.391986	-0.0169816	0.0273767	0.147411	0.370932	-0.0847784	-0.0471336	0.253333	0.0160602	-0.00226756	0.00913058	0.182886	0.859296	-0.0111963	-0.0460851	0.106362	0	1	0	0	1	0	2
1426724_at	calponin 3, acidic /// similar to calponin 3, acidic	Cnn3	100047856	0.987298	0.0319774	0.0331299	-0.00821818	1.07818e-07	0.0355384	0.130683	0.477123	0.0488119	0.0108214	0.0210918	0.144548	0.187607	-0.0119331	0.00196483	0.0143184	0.00413769	0.0164481	-0.0138988	0.239901	0.19525	0.0482985	0.0414483	0.0211098	0	1	0	0	1	0	2
1436836_x_at	calponin 3, acidic /// similar to calponin 3, acidic	Cnn3	100047856	0.951144	0.00138025	0.013717	-0.0356415	4.15633e-05	-0.0126486	0.138938	0.551276	0.0359625	-0.0144776	-0.00314563	0.125575	0.0227988	-0.0427397	-0.00464723	0.022551	0.00197612	0.000587174	-0.0121889	0.244856	0.218801	0.0323415	0.055283	0.0485012	0	1	0	0	1	0	2
1416246_a_at	coronin, actin binding protein 1A	Coro1a	12721	0.830586	0.00760686	-0.00527779	-0.073365	3.63521e-05	-0.130617	-0.219266	-0.255996	0.900244	-0.106188	0.0186418	0.188474	0.288137	-0.128274	-0.0765989	0.237547	0.00513836	0.00701712	-0.0183866	0.261314	0.397367	-0.0255934	-0.0457606	0.140851	0	1	0	0	1	0	2
1455269_a_at	coronin, actin binding protein 1A	Coro1a	12721	0.406205	-0.0354235	0.0377677	-0.0624249	0.000794828	-0.097074	-0.21188	-0.197628	0.88768	-0.116132	0.017655	0.214899	0.771639	-0.0095333	-0.10432	0.102474	0.000197236	-0.0298364	-0.0202053	0.224418	0.386977	-0.0529766	-0.065497	0.109982	0	1	0	0	1	0	2
1419698_at	chemokine (C-X-C motif) ligand 11 /// similar to Small inducible cytokine B11 precursor (CXCL11) (Interferon-inducible T-cell alpha chemoattractant) (I-TAC)	Cxcl11	56066	0.117347	0.0429149	0.17534	0.11293	0.0238713	-0.115596	0.18649	0.305261	0.261338	-0.0748192	0.164399	0.218961	0.926926	-0.075652	0.0512352	0.00488933	0.0241281	-0.0322973	0.151262	0.215369	0.79668	-0.00747167	-0.0387226	-0.0525087	0	1	0	0	1	0	2
1452956_a_at	DNA segment, Chr 12, ERATO Doi 647, expressed	D12Ertd647e	52668	0.755469	-0.0118813	-0.032316	0.0953496	0.00344585	-0.015891	0.022301	-0.188746	0.282666	0.0109984	-0.00676103	0.0807452	0.207401	0.00361319	-0.181584	0.203777	3.26899e-07	0.0219499	-0.0575178	0.562718	0.817504	0.020613	-0.12541	0.0986862	0	1	0	0	1	0	2
1454757_s_at	DNA segment, Chr 12, ERATO Doi 647, expressed	D12Ertd647e	52668	0.798148	0.0198289	-0.0383156	0.150905	0.00659982	-0.00201874	-0.0168994	-0.229901	0.179345	0.0175515	-0.0243333	0.107051	0.623111	0.0222953	-0.156407	0.184087	1.30635e-05	0.0259448	-0.0139597	0.565286	0.868348	0.0311212	-0.132223	0.0183654	0	1	0	0	1	0	2
1417822_at	DNA segment, Chr 17, human D6S56E 5	D17H6S56E-5	110956	0.855174	0.0112161	0.0644689	0.0112888	0.00906165	-0.0928142	0.154627	0.191125	0.00147941	0.0269693	0.0315498	0.175246	0.788154	-0.0391079	-0.00276567	0.190205	0.021918	-0.0187879	0.0690139	0.197922	0.860087	0.0229085	0.0135325	0.068265	0	1	0	0	1	0	2
1417898_a_at	granzyme A	Gzma	14938	0.489988	-0.0943609	0.0543917	0.0828257	0.0069902	-0.211694	-0.100013	0.0472284	0.0502605	-0.224249	-0.143449	0.66964	0.567733	0.0611843	0.0761703	0.182793	0.0321475	-0.0684981	0.0535949	0.205574	0.14148	-0.0932068	-0.0165096	0.15528	0	1	0	0	1	0	2
1429352_at	molybdenum cofactor sulfurase	Mocos	68591	0.0789098	-0.0772601	-0.0244427	0.202481	4.41716e-05	0.115714	0.182536	0.254615	0.805827	-0.0231968	-0.0111169	0.0796123	0.575438	0.0399099	-0.0424473	0.158268	0.00019602	0.0237247	0.00841543	0.186032	0.77041	-0.0484963	-0.0140511	0.00100355	0	1	0	0	1	0	2
1424156_at	retinoblastoma-like 1 (p107)	Rbl1	19650	0.212	0.0126958	0.0621874	0.0891896	2.43495e-09	-0.0634141	-0.114854	0.272571	6.20782e-06	-0.0219632	-0.0425249	0.155442	0.0877573	-0.0348621	-0.025659	0.220939	3.91666e-05	-0.00389278	-0.0361732	0.195163	0.0380801	0.00385591	-0.0163291	0.106913	0	1	0	0	1	0	2
1416521_at	selenoprotein W, muscle 1	Sepw1	20364	0.372353	0.0170148	-0.0389635	0.120817	5.40516e-05	0.0552685	-0.0554569	0.179109	0.946377	-0.066405	-0.0131164	0.0323957	0.597006	0.0268787	-0.0705859	0.0534096	0.0124736	0.0547621	-0.00813406	0.190224	0.646148	-0.0142211	0.00906717	0.10578	0	1	0	0	1	0	2
1452418_at	RIKEN cDNA 1200016E24 gene	1200016E24Rik	319202	0.120557	0.0339971	0.121242	0.268481	2.48824e-07	0.0492127	0.412282	-0.0452861	0.000172441	0.0514605	0.171926	0.0937065	0.0902914	-0.00180547	0.0516036	0.285544	0.329924	0.00441433	0.169388	0.362828	0.0018612	-0.011182	0.0592095	0.17736	0	1	0	0	0	1	2
1448318_at	adipose differentiation related protein	Adfp	11520	0.113706	-0.00304781	-0.0720048	0.334038	0.0239564	0.0513989	0.0499234	0.273287	0.527439	0.0190945	0.00356651	-0.015772	0.243313	0.0855872	-0.0585695	0.0607545	0.0796033	0.0489527	0.00113706	0.218536	0.0441724	-0.00458903	-0.0512811	0.176655	0	1	0	0	0	1	2
1451095_at	asparagine synthetase	Asns	27053	0.568009	0.0207108	-0.0107797	0.232608	6.57086e-07	0.048308	0.241488	0.426266	0.0201242	0.063872	0.0249005	0.0620454	0.793213	-0.0693114	-0.460953	0.126984	0.724875	0.00602578	0.0407267	0.0739826	0.0303002	0.0145805	-0.0328013	0.178731	0	1	0	0	0	1	2
1417266_at	chemokine (C-C motif) ligand 6	Ccl6	20305	0.393699	0.0660884	0.0728597	0.134058	0.00931778	-0.000423267	0.0770435	0.241758	0.970419	0.0569897	-0.0174455	-0.0168861	0.47536	-0.0614539	-0.0235272	0.214117	0.40841	0.0153847	-0.0692651	0.231255	0.0231047	-0.0309157	0.0584417	0.482944	0	1	0	0	0	1	2
1420249_s_at	chemokine (C-C motif) ligand 6	Ccl6	20305	0.0681102	0.0441696	0.0678089	0.100473	0.000478449	0.00394875	0.137805	0.214522	0.323124	0.0596076	0.0211806	-0.0453384	0.214918	-0.0161741	-0.0565898	0.192575	0.438416	-0.0147448	-0.0268004	0.105298	0.0346179	-0.0294831	0.0613613	0.450264	0	1	0	0	0	1	2
1448710_at	chemokine (C-X-C motif) receptor 4	Cxcr4	12767	0.321993	-0.0895672	-0.0108358	-0.0802004	1.17403e-07	-0.23956	-0.492693	-0.451625	0.0988395	-0.107503	-0.122015	-0.226831	0.753619	0.077058	-0.108325	-0.009054	0.773797	0.00853029	-0.0356185	-0.0248281	0.0175994	0.0159651	0.00447113	-0.20751	0	1	0	0	0	1	2
1435792_at	predicted gene, EG665317	EG665317	665317	0.297288	0.0748899	0.125049	0.0258574	1.98468e-06	0.0446311	0.0361129	0.503968	0.465603	-0.0597232	0.0470723	0.186961	0.0798717	-0.0704653	-0.0473641	0.263783	0.368057	-0.0528904	0.00925293	0.0954598	0.0116174	-0.0528053	0.0167772	0.217366	0	1	0	0	0	1	2
1418219_at	interleukin 15	Il15	16168	0.279077	0.0291612	-0.0263617	0.0946522	0.0013648	0.154517	0.137028	0.34126	0.0488533	-0.113899	-0.0838088	0.14545	0.0872199	0.00598522	0.0627558	0.148754	0.776091	-0.0186947	-0.0563635	-0.00865278	0.00499197	-0.0154515	-0.0359155	0.17764	0	1	0	0	0	1	2
1429274_at	LY6/PLAUR domain containing 6B	Lypd6b	71897	0.0285032	-0.0761412	0.00645503	-0.139257	0.00205326	-0.0258996	-0.254827	-0.373277	0.000350982	0.0675798	-0.0100421	-0.132446	0.971889	-0.0622447	0.0358697	0.00576272	0.99021	-0.0140192	0.0137415	-0.0057639	0.000407843	0.0366252	-0.0179791	0.296657	0	1	0	0	0	1	2
1450639_at	novel protein similar to solute carrier family 28 (sodium-coupled nucleoside transporter) member 2 (Slc28a2) /// solute carrier family 28 (sodium-coupled nucleoside transporter), member 2	RP23-357I14.1	269346	0.271402	-0.010523	-0.0180147	0.165794	0.00121996	0.0991429	-0.188891	0.322851	0.414729	-0.0521732	0.0653432	0.446797	0.43261	-0.139052	-0.0653096	0.239807	0.315514	0.0599797	0.0369024	0.139915	0.0061393	-0.0416673	-0.00559285	0.197545	0	1	0	0	0	1	2
1423986_a_at	shisa homolog 5 (Xenopus laevis)	Shisa5	66940	0.609241	-0.00960822	-0.0254311	-0.163503	3.49745e-06	-0.0448813	-0.209472	-0.214028	0.308835	-0.0347793	-0.0449408	0.118329	0.249385	0.0219391	-0.3167	0.503475	0.000804241	-1.40831e-06	-0.0138435	0.162427	0.00469019	-0.0134199	-0.0366546	0.22155	0	1	0	0	0	1	2
1417586_at	timeless homolog (Drosophila)	Timeless	21853	0.253779	0.021617	0.00422727	0.201997	5.9658e-06	-0.0914392	-0.0951749	0.456688	0.017254	-0.0243529	0.0529287	0.165972	0.78495	-0.0409154	0.162834	0.0727839	0.620918	0.0279697	-0.0673621	0.0988493	0.000169649	0.0332449	0.0597081	0.295555	0	1	0	0	0	1	2
1452161_at	TCDD-inducible poly(ADP-ribose) polymerase	Tiparp	99929	0.10111	0.00226549	0.0641884	-0.00775105	0.000133054	0.00572438	0.214371	0.173306	0.0176438	-0.0193003	0.123258	-0.049437	0.171326	-0.0662373	0.437494	0.07088	0.49853	0.0149494	0.0607309	0.0235668	0.0246747	0.0681763	0.180777	-0.00964671	0	1	0	0	0	1	2
1455795_at	dermatan sulfate epimerase	Dse	212898	0.940251	-0.0279657	0.00835651	0.00196359	0.100684	-0.0268738	0.195602	0.0747287	0.000619607	-0.0673576	0.0420979	0.246467	0.0060371	-0.0444268	0.0117399	0.193466	0.368976	0.0017793	-0.0329605	0.0803966	0.393787	-0.0169255	-0.0683462	0.119345	0	0	1	1	0	0	2
1433930_at	heparanase	Hpse	15442	0.537417	-0.0437178	-0.0505235	0.09684	0.138757	0.202042	0.0819824	0.0957556	0.0272978	-0.00903517	0.0480758	0.225019	0.0116531	-0.0520543	-0.0548493	0.273433	0.279201	0.00326648	0.00884264	0.123518	0.0417637	-0.0213964	0.0465162	0.149647	0	0	1	1	0	0	2
1426210_x_at	poly (ADP-ribose) polymerase family, member 3	Parp3	235587	0.937394	0.0121192	0.031132	-0.0387707	0.116181	0.0410218	-0.0535344	0.0821589	1.1465e-05	-0.0058917	-0.0858138	0.184933	0.000893447	-0.0112766	0.0302174	0.31358	0.178775	-0.0475932	0.0277107	0.243499	0.16137	-0.049916	-0.0184531	0.142515	0	0	1	1	0	0	2
1420664_s_at	protein C receptor, endothelial	Procr	19124	0.0939283	0.075773	0.26526	0.175844	0.0673163	-0.0155097	0.031791	0.134779	0.0165947	0.0865316	0.0278145	0.183724	0.0445839	-0.0217555	0.0870861	0.340717	0.180833	0.039204	-0.00450036	0.0529808	0.712323	0.0306901	-0.011343	0.10024	0	0	1	1	0	0	2
1420635_a_at	T-cell, immune regulator 1, ATPase, H+ transporting, lysosomal V0 protein A3	Tcirg1	27060	0.0920494	-0.00928713	-0.0356857	0.121078	0.0521064	-0.00518495	-0.0466163	0.116573	0.00164428	0.0100347	0.0195422	0.196816	0.00039372	-0.0139539	-0.120741	0.256538	0.664043	-0.0182936	-0.0322016	0.0387213	0.241562	0.00284777	-0.0595109	0.11073	0	0	1	1	0	0	2
1427511_at	---	---	---	0.229459	0.0312208	0.141277	0.116387	0.404522	0.0627831	0.0444522	-0.0856696	0.000924439	-0.0347498	0.100099	0.426721	0.577039	-0.125288	-0.0703601	0.13529	0.00427478	0.0267025	0.0374561	0.243296	0.126092	0.0515993	-0.0386076	0.161084	0	0	1	0	1	0	2
1452081_a_at	RIKEN cDNA 9130017N09 gene	9130017N09Rik	78906	0.366561	0.147763	-0.0561288	0.121112	0.641678	-0.0126707	0.000132308	-0.0298074	0.000364194	-0.000966159	0.0293622	0.328563	0.418635	0.108855	-0.0196537	-0.149289	0.00124862	-0.0344261	-0.0373527	0.224291	0.918791	-0.0395043	-0.00403202	0.0705156	0	0	1	0	1	0	2
1434268_at	adenosine deaminase, RNA-specific	Adar	56417	0.219839	0.0421592	0.122914	0.14216	0.00865081	0.0372751	0.0985753	0.129135	0.0194552	0.00517781	0.0315983	0.203577	0.276964	-0.0420722	0.0298902	0.200718	0.000241097	0.0252232	0.00204695	0.209826	0.0572911	0.0656331	0.00871282	0.156543	0	0	1	0	1	0	2
1439276_at	Adenosine deaminase, RNA-specific	Adar	56417	0.167429	0.0218535	0.106368	0.180913	0.244945	0.0812816	0.0406649	0.120911	0.000830853	-0.0462252	0.0495475	0.268551	0.209628	-0.102174	-0.0159868	0.227446	0.0385372	-0.0169292	-0.0127708	0.227715	0.184964	-0.0353442	0.0367034	0.154157	0	0	1	0	1	0	2
1423954_at	complement component 3	C3	12266	0.659971	0.0111727	-0.00824339	0.201792	0.112786	0.0597728	0.240825	0.456301	0.000115743	0.0455538	0.0789185	0.522688	0.682259	-0.0158774	-0.105333	0.174833	9.24778e-06	-0.0299986	-0.025773	0.930989	0.73622	-0.121283	-0.160314	0.361772	0	0	1	0	1	0	2
1421210_at	class II transactivator	Ciita	12265	0.349827	-0.0733242	0.043821	-0.133967	0.0290365	0.00460373	0.0394	0.119243	4.26721e-05	-0.106902	0.0443532	0.330741	0.831225	-0.0775365	-0.0332509	-0.0299534	7.06326e-07	-0.00796202	0.033808	0.318279	0.00295863	-0.0349503	0.0594768	0.163893	0	0	1	0	1	0	2
1421211_a_at	class II transactivator	Ciita	12265	0.590298	0.0675896	0.0601915	-0.107389	0.00153977	0.060186	-0.0741318	0.1661	0.009537	-0.0288106	0.0412451	0.34419	0.858893	0.0250375	0.0147796	0.0173057	2.22976e-06	-0.00648307	-0.105592	0.403417	0.254357	-0.0567435	-0.0178175	0.148929	0	0	1	0	1	0	2
1448591_at	cathepsin S	Ctss	13040	0.997567	0.00522436	-0.0212853	0.0186253	0.0668174	0.0736956	0.0738305	0.152234	0.000521425	-0.00511044	0.0614375	0.213486	0.216223	-0.102501	-0.162493	0.370503	0.0196733	-0.010706	-0.0768866	0.427925	0.206396	-0.019021	-0.123353	0.298339	0	0	1	0	1	0	2
1418718_at	chemokine (C-X-C motif) ligand 16	Cxcl16	66102	0.590246	0.0124073	0.0729468	0.107032	0.0109128	0.05118	0.0796876	-0.00945841	0.000681079	0.00454535	-0.010472	0.23069	0.883783	-0.0318997	-0.00488354	0.0935182	0.000189167	0.0212872	-0.07513	0.302188	0.638614	-0.020151	-0.0249355	0.124711	0	0	1	0	1	0	2
1449195_s_at	chemokine (C-X-C motif) ligand 16	Cxcl16	66102	0.162322	0.00530063	0.0580167	0.203421	0.0903813	0.114118	0.158667	0.0662877	0.00346384	-0.0349386	-0.0325853	0.217725	0.198035	0.00313651	-0.068239	0.16139	0.014333	0.0113042	-0.066501	0.249303	0.00434333	-0.00779456	0.00465186	0.15517	0	0	1	0	1	0	2
1417978_at	eukaryotic translation initiation factor 4E member 3	Eif4e3	66892	0.521675	0.0254517	-0.00893811	0.139374	0.318772	-0.0487117	-0.0167314	0.125977	8.3039e-05	-0.088743	-0.0715831	0.275209	0.195674	-0.068516	-0.0527221	0.247349	0.0137393	0.0541508	0.0226455	0.214035	0.0613121	0.0322975	0.0455443	0.255402	0	0	1	0	1	0	2
1425477_x_at	histocompatibility 2, class II antigen A, beta 1 /// response to metastatic cancers 2 /// response to metastatic cancers 5	H2-Ab1	114888	0.309133	-0.0462958	-0.0147199	-0.231546	0.00638028	0.00984572	0.00297616	-0.016443	0.0290113	-0.0739031	0.0552936	0.332923	0.143495	0.083469	-0.177872	0.392072	2.34397e-06	-0.00432197	-0.133177	0.811899	0.115822	0.00110759	-0.0352773	0.311622	0	0	1	0	1	0	2
1451721_a_at	histocompatibility 2, class II antigen A, beta 1 /// response to metastatic cancers 2 /// response to metastatic cancers 5	H2-Ab1	114888	0.356167	-0.0239222	0.0214093	-0.25505	0.0327891	-0.0357087	-0.0221536	-0.039704	0.042135	-0.0983799	-0.0356141	0.324005	0.0684684	0.0129113	-0.19342	0.421344	5.91312e-06	-0.00348165	-0.112805	0.874971	0.0822523	0.0248896	-0.0961426	0.327707	0	0	1	0	1	0	2
1425545_x_at	histocompatibility 2, D region locus 1	H2-D1	14964	0.527734	0.0707591	0.139775	0.0917721	0.104616	0.0800607	0.0169783	0.123366	0.0338096	0.0936203	-0.00360388	0.466906	0.0701416	-0.0447408	-0.102866	0.209631	0.000522182	-0.00382455	-0.0298032	0.453577	0.0686131	0.00979111	-0.0952627	0.246032	0	0	1	0	1	0	2
1451784_x_at	histocompatibility 2, D region locus 1	H2-D1	14964	0.281838	-0.0313133	0.00880207	0.15891	0.634221	0.0450786	0.00910454	0.0850249	0.000198865	0.0181229	0.019118	0.293577	0.0844097	-0.0279418	-0.0605882	0.14083	0.0046618	-0.0905403	-0.0186323	0.561262	0.144118	-0.042145	-0.0280278	0.385309	0	0	1	0	1	0	2
1452544_x_at	histocompatibility 2, D region locus 1	H2-D1	14964	0.210403	-0.0306516	0.0166096	0.217868	0.0862175	0.0519979	0.0569628	-0.0494552	0.0197898	-0.0362107	0.0369051	0.326968	0.0603249	-0.0332368	-0.105454	0.162854	0.00400847	0.00253494	-0.0400139	0.500174	0.221501	-0.0278257	-0.168134	0.328614	0	0	1	0	1	0	2
1450582_at	histocompatibility 2, Q region locus 5	H2-Q5	15016	0.601379	-0.073831	0.0914818	0.0770074	0.024354	0.00612836	0.116746	0.0834675	0.000135829	0.0451211	0.0039257	0.314188	0.934487	-0.0690494	0.0424102	0.0180101	0.0216933	-0.0139166	-0.0149323	0.228661	0.404928	0.00175432	-0.0823496	0.168819	0	0	1	0	1	0	2
1418536_at	histocompatibility 2, Q region locus 7	H2-Q7	15018	0.607895	-0.002324	0.0959186	0.0447997	0.128207	-0.0159237	0.0710948	0.0804803	4.7529e-05	-0.0324244	0.0068644	0.328438	0.0831228	-0.00591563	-0.0158645	0.204294	1.86376e-05	-0.00473912	-0.0136497	0.245407	0.130509	-0.0521126	-0.00582358	0.132357	0	0	1	0	1	0	2
1416296_at	interleukin 2 receptor, gamma chain	Il2rg	16186	0.876593	0.0054531	0.0729966	-0.0732359	0.000735562	-0.0617682	-0.115341	-0.0776621	0.000239991	-0.0491447	0.0179365	0.362994	0.105293	-0.151575	0.059354	0.257213	0.000171734	-0.0131048	0.0433311	0.317802	0.0571936	0.0175503	-0.000636902	0.190434	0	0	1	0	1	0	2
1419478_at	secreted and transmembrane 1B	Sectm1b	58210	0.8574	0.0293623	0.0838497	0.0880167	0.875904	0.0334283	-0.0449187	-0.0721983	0.00543566	0.0708413	0.112961	0.258939	0.97791	-0.0151427	-0.0633406	0.0304337	6.51461e-07	0.000204328	-0.0619128	0.435775	0.998682	-0.00674527	0.013639	0.027028	0	0	1	0	1	0	2
1423768_at	unc-93 homolog B1 (C. elegans)	Unc93b1	54445	0.26215	-0.038069	-0.0874973	-0.147967	0.326391	0.0167941	0.00732923	0.124934	0.0138377	-0.0184261	0.0209585	0.218289	0.4876	-0.027636	-0.048991	0.162104	0.0466353	0.00225211	0.0126589	0.189512	0.547356	0.0122794	-0.0113041	0.204093	0	0	1	0	1	0	2
1415989_at	vascular cell adhesion molecule 1	Vcam1	22329	0.313201	0.0205473	0.0398367	-0.115655	0.726886	0.0413071	0.0331415	0.0988954	0.00205252	0.0273779	0.164881	0.324136	0.0897334	-0.0102626	-0.0352069	0.333977	0.0154893	-0.0299102	0.118737	0.290459	0.0695566	-0.0801339	-0.0204167	0.177655	0	0	1	0	1	0	2
1451314_a_at	vascular cell adhesion molecule 1	Vcam1	22329	0.125878	-0.0330949	0.0394612	-0.0636862	0.928836	0.112356	-0.0323093	-0.0829089	0.000282941	-0.0360863	0.12555	0.375823	0.841628	-0.155053	-0.125134	0.078838	0.0160078	0.0342551	0.0543343	0.315203	0.403304	-0.0999377	-0.00222066	0.153808	0	0	1	0	1	0	2
1436172_at	hypothetical protein 9530028C05	9530028C05	330256	0.019518	0.0850581	0.121972	0.0997644	2.00908e-06	0.0239059	-0.0102166	0.142491	7.52569e-05	-0.0121662	-0.0120214	0.373353	0.894404	0.00458116	-0.0413113	0.0985584	0.00373914	0.027368	0.00250386	0.154061	0.00265814	-0.0111241	-0.0429553	0.183587	0	0	1	0	0	1	2
1423037_at	apelin receptor	Aplnr	23796	0.887602	-0.0276915	-0.00690523	-0.0504448	0.503459	0.0709561	-0.126536	0.0728887	0.0475332	-0.0262802	-0.0384486	-0.191083	0.560964	-0.11505	0.107469	-0.147386	0.439471	-0.00674156	-0.108301	0.0313726	0.0322536	-0.0158981	-0.0956345	-0.210141	0	0	1	0	0	1	2
1438651_a_at	apelin receptor	Aplnr	23796	0.335244	-0.0837038	-0.0339356	-0.178119	0.269576	-0.130656	-0.149918	0.0478452	0.00241159	-0.0706766	-0.0756309	-0.558624	0.943373	-0.035384	0.0617716	0.0607279	0.613662	-0.0306507	-0.0900719	-0.13646	0.0326202	0.00977272	-0.181176	-0.452356	0	0	1	0	0	1	2
1418981_at	caspase 12 /// hypothetical protein LOC100044205	Casp12	100044205	0.562681	0.0490166	-0.0341283	0.0300491	0.0593065	0.133742	-0.00537322	0.300978	0.000656959	-0.0758875	-0.00916437	0.263385	0.177532	-0.0928159	0.00936259	0.0114776	0.227731	0.02313	-0.0533493	0.159739	0.0289998	-0.0330444	-0.0771794	0.414485	0	0	1	0	0	1	2
1437643_at	centromere protein J	Cenpj	219103	0.0162289	0.0103782	0.0608512	0.0928609	0.0717024	-0.0203952	-0.0414252	0.0734068	2.64925e-05	0.0170967	-0.0350327	0.275461	0.163704	0.0549661	-0.13207	0.101527	0.531213	-0.00466705	-0.0417999	0.0414073	2.06673e-06	-0.0527315	-0.0143763	0.348121	0	0	1	0	0	1	2
1427123_s_at	coatomer protein complex, subunit gamma 2, antisense 2	Copg2as2	100044236	0.491408	-0.0811244	-0.106734	0.0222442	0.479373	0.0938764	0.059026	-0.0971985	6.71381e-05	0.125208	-0.063094	-0.278859	0.60341	-0.122205	0.0854573	-0.132452	0.286719	-0.128194	-0.0552775	-0.0963092	0.0436675	0.0656967	-0.036394	-0.183455	0	0	1	0	0	1	2
1427320_at	coatomer protein complex, subunit gamma 2, antisense 2	Copg2as2	100044236	0.52482	0.00505262	0.0845441	-0.111407	0.285023	0.122221	0.0633348	-0.0425048	0.000226614	0.0624986	-0.0338055	-0.37639	0.691796	-0.113572	0.0582826	0.0564864	0.407569	0.00023701	0.0123278	-0.0743641	0.000259934	0.0456565	0.0226118	-0.329677	0	0	1	0	0	1	2
1416514_a_at	fascin homolog 1, actin bundling protein (Strongylocentrotus purpuratus)	Fscn1	14086	0.141879	0.0683377	0.441548	0.28297	0.056402	-0.0915506	0.0244662	0.182317	0.0230591	0.0210685	0.199559	0.496018	0.347749	-0.118408	0.123394	0.103913	0.901789	0.00541461	0.0195095	0.052582	0.00677107	0.0559811	-0.023531	-0.191724	0	0	1	0	0	1	2
1425008_a_at	interferon activated gene 203	Ifi203	15950	0.58643	-0.00667555	0.0693642	0.107459	0.0261587	-0.0813729	-0.0060665	0.1719	0.0105265	-0.165487	0.0423392	0.249295	0.212326	0.0822725	-0.0626368	0.227498	0.501925	0.0441248	0.0657028	0.1006	0.00255637	-0.0142354	-0.0506354	0.180943	0	0	1	0	0	1	2
1430447_a_at	leukocyte-associated Ig-like receptor 1	Lair1	52855	0.00521414	-0.041593	-0.113203	0.109932	0.059265	0.0191025	-0.030921	0.299363	0.00866861	-0.035846	-0.0815688	0.240888	0.0405256	-0.0801028	0.0258823	0.170851	0.338794	-0.033953	0.0368463	0.104016	0.00232591	-0.0250438	0.015326	0.195085	0	0	1	0	0	1	2
1439773_at	lymphocyte antigen 6 complex, locus E	Ly6e	17069	0.0903433	-0.0195274	0.132374	0.131044	0.0107477	-0.0825493	-0.0030641	0.169691	0.002486	0.0360386	0.0249712	0.309902	0.177481	0.0929257	-0.035716	0.148666	0.336514	-0.0178164	-0.0327476	0.149942	0.020252	-0.00158074	-0.000464307	0.224195	0	0	1	0	0	1	2
1437928_at	protocadherin 12	Pcdh12	53601	0.401014	0.0103952	-0.0855652	-0.16474	0.503147	0.148725	-0.066136	-0.0528758	0.00293106	-0.0292441	-0.145658	-0.295555	0.753253	-0.0661803	-0.0913416	-0.0527128	0.884979	0.0323552	-0.0742054	-0.0505081	0.00721295	-0.0342304	-0.045412	-0.204728	0	0	1	0	0	1	2
1455051_at	ring finger protein 31	Rnf31	268749	0.0267735	0.0408064	0.0840102	0.173908	0.00461584	0.0831912	0.133655	0.133168	0.00861786	0.00785099	0.0258161	0.266783	0.425631	0.0694923	-0.102427	0.0951236	0.0303723	-0.0146243	-0.0237474	0.161251	0.000778238	0.00876224	-0.0416963	0.180429	0	0	1	0	0	1	2
1434457_at	nuclear antigen Sp100	Sp100	20684	0.0994216	0.00890903	-0.072386	0.333618	8.12546e-09	0.0181389	-0.147832	0.150544	0.00158342	-0.0518149	0.00898967	0.274908	0.573366	-0.0221667	0.0957927	0.115471	0.0923159	0.00134621	-0.00596709	0.118335	0.00296147	-0.0461207	-0.0413485	0.293926	0	0	1	0	0	1	2
1451821_a_at	nuclear antigen Sp100	Sp100	20684	0.0643105	-0.0298239	-0.0451697	0.238599	2.73341e-07	-0.0595932	-0.111524	0.130093	9.94771e-05	-0.160437	-0.011651	0.313875	0.212336	-0.106693	-0.0185524	0.109291	0.0117979	0.0300987	-0.0450449	0.0987287	0.000386777	-0.0331582	-0.0110575	0.294471	0	0	1	0	0	1	2
1460218_at	CD52 antigen	Cd52	23833	0.255561	-0.0101671	0.0147852	-0.132078	0.00121526	-0.052802	-0.164808	-0.149716	0.344693	-0.1628	0.0937618	0.39691	0.00263197	-0.0396942	-0.121657	0.542568	0.000874182	-0.0235681	-0.0705146	0.391694	0.155376	-0.0332517	-0.0620353	0.253777	0	0	0	1	1	0	2
1437185_s_at	predicted gene, ENSMUSG00000050347 /// similar to thymosin, beta 10 /// thymosin, beta 10	ENSMUSG00000050347	100043712	0.114174	-0.0334719	-0.014465	0.0606636	0.0483161	-0.0462568	-0.0914715	0.0442166	6.15581e-05	-0.0428551	0.0122062	0.0811687	1.33417e-05	-0.056969	-0.150511	0.65196	1.71602e-05	0.0169665	-0.102798	0.504664	0.0599946	-0.00172031	-0.0445346	0.186518	0	0	0	1	1	0	2
1424433_at	methionine sulfoxide reductase B2	Msrb2	76467	0.824514	0.0595828	-0.0772972	-0.0320505	0.120457	0.0611263	-0.0186248	0.0776107	0.714209	0.0428024	0.00142828	-0.0892442	0.00215088	0.0128755	-0.0100182	-0.2129	0.00656746	-0.0124179	0.025234	-0.21664	0.781723	-0.00117931	-0.00105881	-0.0708368	0	0	0	1	1	0	2
1415871_at	transforming growth factor, beta induced	Tgfbi	21810	0.336876	-0.00909926	-0.103922	0.0714963	0.040609	0.0797619	0.0127996	-0.0111009	0.181653	-0.103245	0.125552	0.270361	0.0150866	-0.0388233	-0.0675818	0.24839	0.0462514	-0.0268452	-0.0597573	0.272437	0.838791	-0.0404718	-0.0196561	0.025406	0	0	0	1	1	0	2
1460361_at	RIKEN cDNA 5033414D02 gene	5033414D02Rik	67759	0.518965	-0.0131155	-0.0140193	-0.0237667	0.000681378	-0.0865136	-0.0256063	0.107945	0.00149725	-0.0163074	0.0142126	0.144165	0.000554523	-0.0771642	-0.126864	0.205436	0.153802	0.0157486	-0.0147054	0.0820248	0.000657181	0.00512386	-0.0458185	0.229685	0	0	0	1	0	1	2
1434553_at	transmembrane protein 56	Tmem56	99887	0.196246	-0.0292435	-0.0782267	-0.0471612	0.901139	0.0329388	0.0465056	0.145876	0.418502	0.0331914	-0.000487032	0.110145	0.00191923	0.0174069	-0.0188941	-0.192242	0.667129	-0.00621082	0.0293917	0.0907297	2.49027e-05	-0.00680669	-0.0590033	0.205294	0	0	0	1	0	1	2
1428027_at	---	---	---	0.0272173	0.16481	0.289581	-0.037086	0.731047	0.105117	0.051998	0.011265	0.431406	-0.0674794	0.00508133	0.136271	0.576101	0.0363594	0.0649485	0.171699	0.893494	-0.0380937	-0.00357927	0.0706493	0.978278	0.0111977	0.0137922	-0.0584303	1	0	0	0	0	0	1
1438313_at	---	---	---	0.0313138	-0.0778051	-0.0462119	-0.223805	0.273975	-0.0726505	0.100884	0.175145	0.493272	0.0524015	-0.00889849	-0.0142643	0.281097	0.0505639	0.0928488	0.0281217	0.463248	-0.0191463	0.0391309	0.0600932	0.991712	-0.0207957	0.0152415	-0.00103479	1	0	0	0	0	0	1
1440284_at	---	---	---	0.0378342	0.00550506	0.0647644	-0.253791	0.0781699	-0.0538343	-0.100458	-0.0961726	0.603895	-0.048856	0.00879224	-0.101255	0.833844	-0.00835452	0.101769	-0.075764	0.912983	-0.0484187	0.0229784	0.00693394	0.804157	-0.0562428	0.109929	0.00845098	1	0	0	0	0	0	1
1441126_at	---	---	---	0.0241318	0.0362963	-0.069816	-0.18156	0.349664	-0.100054	-0.110684	-0.201914	0.643433	0.07682	0.00569817	0.0495708	0.831225	0.0783611	0.0925426	-0.00879589	0.864375	0.0107798	-0.0298718	-0.0314315	0.450494	0.0146966	-0.0907498	-0.0394654	1	0	0	0	0	0	1
1441794_at	---	---	---	0.0333427	-0.0296183	0.100926	-0.258822	0.58563	0.0179087	-0.0838283	-0.113369	0.571853	-0.0192422	-0.00499952	-0.0113354	0.879876	-0.0113821	-0.0164657	-0.0149536	0.923644	0.0240653	-0.129655	0.00383901	0.918547	0.076428	0.041519	0.058633	1	0	0	0	0	0	1
1442074_at	---	---	---	0.0240175	0.0674732	0.257912	0.00258929	0.00653612	0.120593	0.11423	0.0362119	0.362459	0.00863011	0.0629437	0.0989902	0.834505	-0.056636	-0.0312704	-0.00451217	0.425284	0.0262577	-0.0121691	-0.0688305	0.946427	-0.0305518	0.00998251	0.0109421	1	0	0	0	0	0	1
1457944_at	---	---	---	0.00298131	0.048677	0.194756	0.0825199	0.179497	0.0235322	0.112473	-0.112683	0.0435187	-0.0134191	0.144217	0.232845	0.815477	-0.073216	0.184503	0.0671687	0.97086	0.0100459	0.00964808	0.046807	0.714186	0.0784999	0.12602	-0.0899266	1	0	0	0	0	0	1
1458099_at	---	---	---	0.0454051	-0.0444056	-0.022515	-0.250554	0.821215	-0.0255639	-0.0101333	-0.0706733	0.355163	-0.0911207	-0.0275827	-0.0094346	0.842805	-0.112277	-0.102953	-0.0245019	0.366244	0.00962825	-0.0279644	0.0667168	0.979833	-0.0573963	-0.0376191	0.0296773	1	0	0	0	0	0	1
1458205_at	---	---	---	0.0432974	0.0724043	-0.0185585	-0.240762	0.0789644	0.0123732	-0.139252	-0.233229	0.943937	-0.0226207	0.026917	-0.0363359	0.868973	-0.0180839	-0.0095593	0.0529748	0.889114	0.00905945	0.0299326	-0.0324568	0.708269	-0.0268252	0.041884	-0.0229975	1	0	0	0	0	0	1
1419426_s_at	predicted gene, 100038965 /// chemokine (C-C motif) ligand 21a /// chemokine (C-C motif) ligand 21b /// chemokine (C-C motif) ligand 21c (leucine) /// predicted gene, ENSMUSG00000073869 /// similar to beta chemokine Exodus-2 /// similar to beta chemokine Exodus-2 /// similar to beta chemokine Exodus-2 /// predicted gene, OTTMUSG00000011350	100038965	100038965	0.000121639	-0.0202334	-0.0980606	-0.910897	0.601769	0.0448799	-0.0250764	0.0114902	0.799005	0.0384866	-0.038958	0.0217486	0.816352	0.0306964	0.0774382	-0.0334389	0.750292	0.0449884	-0.0963265	0.122084	0.321283	0.0226072	-0.0610954	0.122585	1	0	0	0	0	0	1
1416768_at	RIKEN cDNA 1110003E01 gene	1110003E01Rik	68552	0.0294665	-0.0262262	-0.0464264	-0.258129	0.186541	0.112967	0.0210687	-0.0571038	0.0011107	-0.0271268	-0.0418707	-0.104691	0.402979	0.0165621	0.0494913	0.0289626	0.550225	0.00510125	0.00266778	-0.000753813	0.84253	0.00524014	-0.0200974	-0.0333569	1	0	0	0	0	0	1
1460049_s_at	RIKEN cDNA 1500015O10 gene	1500015O10Rik	78896	0.0197277	0.0554159	0.0570849	-0.23158	0.619684	0.0454047	-0.103898	0.0773757	0.830346	-0.0318424	-0.0694133	0.017708	0.794256	-0.0656781	-0.0992893	-0.0314255	0.997021	0.040859	-0.00676162	0.0170169	0.785095	0.0545072	-0.00243816	-0.112239	1	0	0	0	0	0	1
1428947_at	RIKEN cDNA 2010001M09 gene	2010001M09Rik	69816	0.0129783	-0.0386984	-0.0168562	-0.268622	0.302531	-0.0682956	-0.0906259	-0.118071	0.420936	-0.117697	-0.0342888	-0.122994	0.875555	0.0704756	-0.0241534	0.00581691	0.565635	-0.0384715	0.0104458	0.0124598	0.66395	-0.0498944	0.0852438	-0.00585152	1	0	0	0	0	0	1
1421498_a_at	RIKEN cDNA 2010204K13 gene	2010204K13Rik	68355	0.00599052	0.0428683	0.00653766	0.212288	0.0133528	-0.00509828	0.000204164	0.0926988	0.0193227	-0.035328	-0.0459593	-0.122542	0.235109	0.0554232	0.0792378	-0.0656223	0.808651	0.0455238	-0.0414836	-0.0606108	0.978104	-0.022553	0.00923898	-0.0407495	1	0	0	0	0	0	1
1453841_at	RIKEN cDNA 2310050P20 gene	2310050P20Rik	72389	0.0195335	-0.0468502	0.0368808	-0.190936	0.622924	-0.0466783	-0.137352	-0.131072	0.029981	-0.00740084	-0.0269114	-0.0179284	0.605426	0.0711493	0.0996749	-0.127736	0.96837	-0.0268135	-0.0587042	-0.0173546	0.868166	-0.0238953	0.011829	-0.076311	1	0	0	0	0	0	1
1429505_at	RIKEN cDNA 2310076G13 gene	2310076G13Rik	71938	0.0095909	-0.0773888	-0.0222666	-0.187485	0.0733391	-0.0347233	-0.0214836	-0.153014	0.465847	-0.014806	-0.0670737	-0.130221	0.656428	-0.0872185	-0.101373	0.0121922	0.941615	-0.0302078	-0.00606596	0.00164048	0.859026	0.00649469	-0.0215457	-0.0844604	1	0	0	0	0	0	1
1434620_s_at	RIKEN cDNA 2610024E20 gene	2610024E20Rik	225358	0.0485914	-0.00174905	0.0114742	-0.219768	0.20999	0.0578155	-0.052683	-0.107344	0.570672	0.0428724	-0.0111865	-0.0672328	0.824436	0.00596637	-0.0120792	-0.0971353	0.701102	0.0235177	-0.015999	-0.0270548	0.513751	0.0202813	0.00340647	-0.0198863	1	0	0	0	0	0	1
1428519_at	RIKEN cDNA 2610528E23 gene	2610528E23Rik	66497	0.00362241	0.0522131	0.0460215	0.211666	0.0365567	-0.0452707	-0.0180536	0.122691	0.111427	-0.0414461	-0.0282268	-0.0495251	0.783139	-0.0142493	0.0502094	-0.113698	0.942556	0.00748182	0.0162681	-0.0361422	0.685773	-0.0265033	-0.0488716	-0.00752559	1	0	0	0	0	0	1
1430423_s_at	RIKEN cDNA 2610528E23 gene /// FGF receptor activating protein 1	2610528E23Rik	233575	0.0211227	-0.00758362	0.00402392	0.181487	0.0985987	-0.136732	-0.0371765	0.0416871	0.0764154	-0.0374414	0.00257119	-0.068976	0.107467	0.0616548	0.0813389	-0.186943	0.699479	0.0023782	0.00323652	-0.0727325	0.974902	-0.0228558	0.0238413	0.0143536	1	0	0	0	0	0	1
1436231_at	RIKEN cDNA 2900052N01 gene	2900052N01Rik	73040	0.000638565	-0.00860428	-0.014644	-0.295308	0.324535	0.213183	-0.144485	0.0407973	0.901042	0.0311612	-0.0569668	0.0103394	0.20099	0.0432271	0.0217287	-0.157451	0.794042	-0.0398105	0.0496741	0.0308885	0.482265	-0.00779567	0.0249277	0.0214817	1	0	0	0	0	0	1
1429211_at	RIKEN cDNA 2900078E11 gene /// cell adhesion molecule 2	2900078E11Rik	239857	0.00745423	-0.0183834	-0.0791518	-0.212464	0.556522	0.0399812	-0.098517	0.0921292	0.688562	-0.154036	-0.0423198	-0.0787633	0.357816	-0.0869625	-0.180863	-0.162368	0.856391	-0.0605663	0.0503841	-0.00389241	0.632289	-0.0131202	-0.0880369	-0.0873019	1	0	0	0	0	0	1
1430143_at	RIKEN cDNA 4930426D05 gene	4930426D05Rik	74644	0.0223029	-0.0277537	-0.0303768	-0.340456	0.0623391	-0.0166141	-0.0930348	-0.252039	0.721191	-0.0381695	-0.0268538	-0.102049	0.903786	0.0256408	-0.0576267	-0.0738104	0.651531	0.037678	-0.0484307	-0.0296289	0.965626	-0.0188018	0.0425734	0.079351	1	0	0	0	0	0	1
1435745_at	RIKEN cDNA 5031439G07 gene	5031439G07Rik	223739	0.0141688	0.0636335	-0.0378624	-0.180671	0.179907	0.00681155	-0.107498	-0.124549	0.119183	-0.0601325	0.0366935	-0.00101692	0.453481	0.0383382	-0.0463345	-0.0842224	0.998434	-0.0140425	-0.0044728	0.0318328	0.731503	0.0185795	-0.0406391	0.0164014	1	0	0	0	0	0	1
1452603_at	RIKEN cDNA 5330431N19 gene	5330431N19Rik	226162	0.000491858	-0.0221958	-0.0215126	0.178303	6.39142e-05	0.00400918	-0.0538874	0.166975	0.00292523	-0.0123412	0.0158281	-0.0245236	0.918267	0.000983122	0.00672345	0.0230071	0.606167	0.0439398	-0.0123679	0.035517	0.328976	-0.00292438	-0.0261406	0.0498568	1	0	0	0	0	0	1
1458202_at	RIKEN cDNA 6330500D04 gene	6330500D04Rik	193385	0.0105164	0.0428955	-0.00154278	-0.214541	0.0131519	0.0151879	-0.13688	-0.115757	0.396038	-0.113126	0.0505355	-0.0313382	0.9572	-0.0106032	-0.0136231	-0.0239043	0.67609	-0.00884506	0.0135192	-0.0425688	0.705657	-0.0336002	0.0733169	-0.0578654	1	0	0	0	0	0	1
1435627_x_at	predicted gene, 668321 /// MARCKS-like 1	668321	17357	0.0155352	0.0269941	0.210706	0.0845806	0.15482	0.123319	0.191105	0.158317	0.0108246	-0.0242078	0.13562	0.140289	0.62194	-0.0498855	0.0866543	0.0287691	0.390438	-0.036871	0.0072099	0.0974585	0.949698	0.000750399	0.0462023	-0.00306011	1	0	0	0	0	0	1
1429040_at	RIKEN cDNA 6820431F20 gene	6820431F20Rik	381598	0.0286845	-0.000603576	-0.0961782	-0.203562	0.114906	-0.0391956	-0.0389056	-0.0919642	0.561153	0.0823429	-0.0307739	0.0385862	0.19959	-0.0402554	0.0823349	0.01504	0.828889	0.0247005	-0.0068798	-0.0156054	0.157073	0.0300369	0.134056	-0.0293167	1	0	0	0	0	0	1
1452761_a_at	RIKEN cDNA 8430436O14 gene	8430436O14Rik	71506	0.0314759	0.0164092	0.00783858	-0.279705	0.613627	-0.00402061	0.0740572	0.0363478	0.287608	0.0519638	-0.0153019	-0.0904037	0.460221	-0.137076	0.0509101	0.0682318	0.608395	0.0129262	-0.0314499	0.0636294	0.912125	-0.0393209	-0.0377493	-0.0614564	1	0	0	0	0	0	1
1452762_at	RIKEN cDNA 8430436O14 gene	8430436O14Rik	71506	0.0484443	-0.053613	-0.00619443	-0.191954	0.77746	-0.0751051	-0.0556536	0.0866909	0.597231	-0.0385283	-0.0341463	-0.0220008	0.599966	0.0561394	-0.0319609	0.0579622	0.822197	0.0292368	-0.0450998	-0.0181947	0.719929	-0.00943261	-0.0323931	-0.0310425	1	0	0	0	0	0	1
1441977_at	RIKEN cDNA 9630023C09 gene	9630023C09Rik	320378	0.0186643	-0.0938795	-0.0480306	-0.222284	0.0709014	-0.0461725	-0.231303	-0.0256329	0.20569	-0.180529	-0.109813	-0.0528494	0.735602	-0.101768	0.000752105	-0.0140305	0.455353	-0.0636569	-0.076291	-0.0187757	0.681454	0.0395315	-0.100828	-0.046472	1	0	0	0	0	0	1
1442023_at	RIKEN cDNA A530030E21 gene	A530030E21Rik	320731	0.0220129	0.050801	-0.0365725	-0.405866	0.0939993	0.0302019	-0.0977859	-0.185224	0.09335	-0.111381	-0.0356752	-0.147074	0.881035	-0.0335558	0.0624675	-0.0915639	0.877329	-0.0479494	-0.0377757	0.0267433	0.969831	0.0252274	0.0132429	-0.0103601	1	0	0	0	0	0	1
1440162_x_at	hypothetical protein A630043P06	A630043P06	328187	0.0490831	0.0540127	-0.0110143	-0.187967	0.0596911	-0.18944	-0.0926966	-0.247008	0.37374	-0.0441647	-0.169226	-0.0101102	0.237698	0.0829035	-0.137924	0.119131	0.896657	-0.0011722	-0.0576334	0.0791274	0.978288	-0.0411651	0.0243968	-0.0377881	1	0	0	0	0	0	1
1437253_at	RIKEN cDNA A630054L15 gene	A630054L15Rik	211922	0.0393912	0.0399818	-0.0135172	-0.264223	0.335338	0.0816282	-0.143361	-0.141697	0.436398	0.00712428	-0.0680458	-0.123604	0.665786	-0.0226255	-0.00734516	-0.10184	0.405526	0.0118107	-0.0734476	0.0355512	0.328642	-0.029594	-0.0462604	-0.0172094	1	0	0	0	0	0	1
1441263_a_at	RIKEN cDNA A930005H10 gene	A930005H10Rik	68161	0.0112599	-0.00372903	0.00212845	-0.192966	0.454097	0.155959	0.00574617	-0.0931975	0.0541653	0.0564192	0.00842772	-0.112076	0.384988	0.0333991	-0.061061	0.000772451	0.866842	0.016248	-0.00809121	-0.0017796	0.891008	0.0380241	-0.00516599	0.0344395	1	0	0	0	0	0	1
1457709_a_at	RIKEN cDNA A930005H10 gene	A930005H10Rik	68161	0.0483547	-0.0741383	-0.0117505	-0.202833	0.584979	0.169257	-0.0258932	-0.0854308	0.321824	-0.0277127	-0.0777055	-0.0666892	0.3289	0.03866	-0.0471683	-0.0228259	0.804777	0.0326522	0.0372519	-0.0141406	0.783843	0.020844	0.00420156	0.0456311	1	0	0	0	0	0	1
1427371_at	ATP-binding cassette, sub-family A (ABC1), member 8a	Abca8a	217258	0.0122403	0.0143212	-0.097082	-0.378866	0.461916	-0.0135178	-0.0332111	-0.0140744	0.0775232	-0.00016461	-0.00359652	-0.361695	0.183304	-0.0523782	0.0806726	-0.271078	0.419166	0.0922053	-0.0315653	0.0195565	0.546502	-0.0741698	-0.088129	-0.0880841	1	0	0	0	0	0	1
1450109_s_at	ATP-binding cassette, sub-family C (CFTR/MRP), member 2	Abcc2	12780	0.0102309	0.232579	0.00963254	0.152975	0.726376	0.102758	0.0565755	-0.0222789	0.975728	-0.0233317	0.0296346	0.0631529	0.530732	-0.113021	-0.126406	-0.0131248	0.951549	-0.00447064	0.00495098	-0.0319294	0.855919	0.0899997	-0.0106032	0.0115052	1	0	0	0	0	0	1
1443870_at	ATP-binding cassette, sub-family C (CFTR/MRP), member 4	Abcc4	239273	0.000865804	0.0125422	0.0209048	0.234667	0.128684	0.0676127	0.0186631	0.183985	0.389138	0.058945	-0.0131988	-0.063613	0.734117	-0.0649736	0.0919681	0.0987514	0.851737	0.0449242	-0.027894	0.0478086	0.818028	0.0786461	0.00914846	0.0907087	1	0	0	0	0	0	1
1427053_at	ABI gene family, member 3 (NESH) binding protein	Abi3bp	320712	0.0201267	-0.0573048	-0.0282381	-0.313328	0.618928	-0.0429939	-0.16588	0.115551	0.116856	-0.0495967	0.0142271	-0.275185	0.655073	0.0107517	0.109486	-0.0124381	0.678696	0.0348515	-0.0407629	-0.034915	0.973257	0.0389205	0.061282	-0.00913587	1	0	0	0	0	0	1
1417094_at	acyl-CoA thioesterase 7	Acot7	70025	0.00077761	0.0339922	0.0294075	0.337903	0.125986	0.0659459	0.0571808	0.234436	0.00085208	0.00936845	0.0550281	0.105447	0.807199	0.00720178	0.069806	-0.150263	0.626686	0.0193569	-0.000311565	-0.0610667	0.957215	-0.0199568	-0.0476077	-0.00296161	1	0	0	0	0	0	1
1435293_at	a disintegrin and metallopeptidase domain 22	Adam22	11496	0.00431328	-0.0324171	-0.0419015	-0.246082	0.0231421	0.0178718	-0.146375	-0.0330412	0.118307	0.0169884	0.0499881	-0.0858091	0.294414	0.00839334	-0.138924	-0.0112697	0.830927	0.0239868	-0.0192189	-0.0311409	0.731173	-0.0208464	-0.0160969	0.0943684	1	0	0	0	0	0	1
1447946_at	a disintegrin and metallopeptidase domain 23	Adam23	23792	0.0286028	-0.0752234	0.0110585	-0.277729	0.678515	0.0193984	0.0668863	-0.0372968	0.41712	-0.039087	-0.0390763	-0.0534471	0.873154	-0.00202319	0.0221985	-0.000304518	0.536485	0.0163854	-0.00997938	-0.0526988	0.994327	0.0164596	0.0154582	-0.0244127	1	0	0	0	0	0	1
1419130_at	adenosine deaminase, tRNA-specific 2, TAD2 homolog (S. cerevisiae)	Adat2	66757	0.0134031	0.00745543	-0.0279057	0.221715	0.0101499	0.0744326	0.0268195	0.0885187	0.0796414	-0.0228387	-0.00821437	0.00654582	0.107538	-0.00345077	0.0342125	-0.0904431	0.407923	-0.0422786	-0.0692065	-0.00992823	0.520857	0.0449617	0.00980127	0.0356597	1	0	0	0	0	0	1
1456487_at	adenylate cyclase 1	Adcy1	432530	0.0127469	0.00504568	0.050371	-0.275532	0.757012	-0.0603159	0.0882886	0.0902699	0.274783	0.0135686	0.0607391	-0.102259	0.549722	0.130227	-0.000935372	0.00660537	0.845365	-0.0265244	-0.0453993	-0.0364433	0.891662	-0.0138856	-0.0316343	-0.0926162	1	0	0	0	0	0	1
1453257_at	1-acylglycerol-3-phosphate O-acyltransferase 5 (lysophosphatidic acid acyltransferase, epsilon)	Agpat5	52123	0.0484443	0.0286477	-0.0408636	0.217862	0.117377	-0.044059	0.0573262	0.146298	0.357123	0.00313657	-0.00355079	0.0171741	0.617983	0.0312951	0.046161	-0.0307721	0.874928	-0.0090456	0.0023147	-0.030823	0.806136	-0.0265594	-0.0229883	0.0282859	1	0	0	0	0	0	1
1452217_at	AHNAK nucleoprotein (desmoyokin)	Ahnak	66395	0.0238633	-0.0488043	-0.0691043	-0.260423	0.188839	-0.0106628	0.0111844	-0.131646	0.0669728	0.0810987	-0.00380741	-0.0776133	0.12102	-0.176552	-0.0176369	0.0105951	0.9862	0.000610501	-0.0248495	0.0115023	0.96152	-0.0290877	0.011803	-0.0710163	1	0	0	0	0	0	1
1455870_at	A kinase (PRKA) anchor protein 2 /// paralemmin 2 /// Palm2-Akap2 protein	Akap2	11641	0.0469338	0.0306853	0.188585	-0.158375	0.782874	-0.0486075	-0.036111	-0.0410115	0.0418068	0.0157047	0.010284	-0.0197461	0.107927	-0.0239313	0.111877	0.0624094	0.876696	0.0273921	-0.0274376	0.0774805	0.0370089	0.0155045	-0.0081106	-0.0174733	1	0	0	0	0	0	1
1418601_at	aldehyde dehydrogenase family 1, subfamily A7	Aldh1a7	26358	0.0088511	0.0201029	0.0964215	-0.289184	0.602246	-0.147015	-0.033447	0.1739	0.00442204	0.0183165	0.0519307	-0.0307416	0.759232	0.0627832	-0.0229751	-0.134929	0.111625	-0.00114328	0.00658185	-0.201008	0.461123	0.057628	-0.024319	-0.066862	1	0	0	0	0	0	1
1416921_x_at	aldolase A, fructose-bisphosphate	Aldoa	11674	0.0102618	0.0130156	-0.0298407	0.244294	0.00138816	0.0810891	-0.0136577	0.119496	0.0257979	0.031762	0.0122306	-0.0261185	0.564278	-0.0151361	-0.0374096	0.140878	0.237341	0.00179732	0.00501799	0.0607621	0.718188	0.0346774	-0.0587796	0.0105014	1	0	0	0	0	0	1
1433604_x_at	aldolase A, fructose-bisphosphate	Aldoa	11674	0.0127469	-0.0312063	-0.0453202	0.211704	0.00455098	0.0759664	0.00511324	0.105863	0.15799	-0.042346	-0.0224615	0.0107132	0.549324	0.0369189	-0.0340925	0.145816	0.871269	0.00881385	0.0103586	0.0621729	0.796696	-0.0112129	-0.011287	-0.0439823	1	0	0	0	0	0	1
1434799_x_at	aldolase A, fructose-bisphosphate	Aldoa	11674	0.0229289	0.00637426	-0.070575	0.193644	0.00807296	0.0851147	-0.0352771	0.13262	0.0262017	-0.023095	-0.0526917	-0.0309438	0.934078	0.0386015	-0.00422286	0.0210897	0.540768	-0.0498434	-0.0305574	0.143693	0.790958	-0.0313302	-0.0597476	0.0567356	1	0	0	0	0	0	1
1439375_x_at	aldolase A, fructose-bisphosphate /// aldolase 1, A isoform, retrogene 1	Aldoa	11674	0.0262353	0.00632166	-0.0696833	0.259948	0.0045436	0.0774621	-0.103653	0.130106	0.0734048	0.0230385	-0.00579438	0.0130047	0.14048	0.0412885	-0.0201245	0.134013	0.325306	0.00704945	-0.0420864	0.0369534	0.596734	0.00207428	-0.0577918	0.0289001	1	0	0	0	0	0	1
1454736_at	ankyrin repeat domain 57	Ankrd57	268301	0.00725073	0.10481	0.316737	0.00662971	0.297989	0.0650923	0.0593062	0.020356	0.142865	0.013796	0.165725	0.0742997	0.862581	-0.0361416	0.055075	0.104289	0.935795	-0.0172286	-0.0331707	-0.0440792	0.840459	0.0317222	0.0405228	-0.00132406	1	0	0	0	0	0	1
1440927_x_at	apolipoprotein L 11b	Apol11b	328563	0.0303116	-0.0263115	-0.030992	0.556837	0.497184	0.178402	-0.161885	0.217289	0.455536	0.0188617	-0.167327	0.214474	0.693678	-0.0952832	-0.10765	0.0854246	0.912175	-0.0226936	-0.0456573	0.0987658	0.284334	0.0803454	-0.103884	0.165594	1	0	0	0	0	0	1
1457307_at	apolipoprotein L 11b	Apol11b	328563	0.0461806	-0.00113274	0.000930001	0.483859	0.337671	0.248253	-0.0928135	0.212914	0.844732	-0.149262	-0.194449	0.0605519	0.741154	0.107469	-0.113811	0.157657	0.791167	0.0127028	-0.129925	0.0234615	0.807487	0.00438082	0.00861036	-0.0285425	1	0	0	0	0	0	1
1417118_a_at	ARD1 homolog A, N-acetyltransferase (S. cerevisiae)	Ard1a	56292	0.000833775	0.00733573	0.00505385	0.205068	0.0124865	-0.0860761	-0.117268	0.00910046	0.029298	-0.042715	-0.00322009	0.0325531	0.744973	0.0793076	-0.00571094	-0.0420828	0.824598	-0.0411339	0.0397579	-0.0449566	0.72879	-0.00106019	-0.00790654	-0.0144097	1	0	0	0	0	0	1
1450071_at	ash1 (absent, small, or homeotic)-like (Drosophila)	Ash1l	192195	0.0118176	0.0432914	0.0257827	-0.188321	0.135844	-0.00444613	-0.0300811	-0.0850369	0.428371	0.00989995	-0.010154	-0.0749039	0.993762	-0.0258229	-0.0291774	0.0191593	0.915764	-0.0438019	-0.00457277	-0.000980254	0.500903	0.00139376	-0.0319374	-0.00589702	1	0	0	0	0	0	1
1434092_at	ATG9 autophagy related 9 homolog B (S. cerevisiae)	Atg9b	213948	0.0431778	0.05632	-0.182984	0.124657	0.20876	-0.0655725	0.156182	0.0180545	0.792298	0.00390993	0.010594	-0.0296645	0.987898	-0.0103832	0.0639994	0.00061717	0.880856	0.0144362	0.0195832	0.0670056	0.463959	-0.0640778	-0.0103153	-0.00157443	1	0	0	0	0	0	1
1439814_at	ATPase, class I, type 8B, member 4	Atp8b4	241633	0.035759	0.0262971	-0.0423239	0.346907	0.00723033	-0.00827475	0.0678295	0.0672078	0.599371	-0.0124246	0.0242252	0.122399	0.734117	0.0805355	0.00704619	-0.0284073	0.758757	-0.0518131	-0.0205597	0.00323096	0.885894	-0.0142488	0.0029506	0.0592954	1	0	0	0	0	0	1
1454937_at	RIKEN cDNA B630005N14 gene	B630005N14Rik	101148	0.0393912	0.00555619	-0.0410123	-0.204175	0.0185789	0.0127308	-0.160981	-0.110351	0.758006	-0.0289475	0.0184489	-0.0231334	0.774016	0.0846321	-0.0265876	0.00480806	0.528612	0.0368322	0.05435	-0.0212801	0.901138	-0.000501271	0.0104633	-0.0183783	1	0	0	0	0	0	1
1456328_at	B-cell scaffold protein with ankyrin repeats 1	Bank1	242248	0.0422417	-0.0415332	-0.0449269	-0.45647	0.361333	-0.0997088	-0.046341	-0.0781955	0.829798	-0.0806931	-0.0387982	-0.130928	0.460235	0.00149363	-0.0269696	0.061877	0.772029	-0.00442373	-0.00299804	-0.0402974	0.574991	0.00650892	-0.0257297	-0.0339507	1	0	0	0	0	0	1
1426734_at	cDNA sequence BC022623	BC022623	224093	0.0239334	0.0214584	-0.0597669	-0.26709	0.094835	0.0103147	-0.212462	-0.207059	0.230991	-0.041948	-0.0402349	-0.114544	0.690249	-0.0612365	0.00809774	0.122087	0.956741	0.0206689	-0.0168792	-0.0391464	0.855787	0.00362055	0.00601095	-0.075993	1	0	0	0	0	0	1
1450871_a_at	branched chain aminotransferase 1, cytosolic	Bcat1	12035	0.00859	0.0199144	0.109176	0.275631	0.357839	-0.189051	-0.150034	0.00394298	0.819723	-0.0260565	0.0201714	-0.0946592	0.807199	-0.0797084	0.0361486	0.0946829	0.729114	0.0152481	-0.102072	0.240311	0.576749	0.063765	0.0272213	-0.0329329	1	0	0	0	0	0	1
1448595_a_at	brain expressed gene 1	Bex1	19716	0.0100079	0.0574903	0.00114881	0.203728	0.0897209	-0.216134	-0.060446	0.110248	0.178961	-0.0330146	0.0398402	-0.0929369	0.894261	-0.0434054	0.00392406	-0.0376688	0.83658	-0.0465297	0.00311583	0.0171514	0.0416368	0.00604055	0.0227028	-0.123045	1	0	0	0	0	0	1
1416405_at	biglycan	Bgn	12111	0.0269072	0.0288587	-0.0743919	-0.210898	0.151622	0.0476956	0.131657	0.138941	0.00608162	0.054418	-0.000553415	-0.134056	0.308847	-0.0322385	-0.0408713	0.0390632	0.726354	0.00278675	-0.0707655	0.122339	0.991861	-0.00292388	-0.0683391	-0.0316374	1	0	0	0	0	0	1
1437889_x_at	biglycan	Bgn	12111	0.02621	0.00796801	-0.0745302	-0.223642	0.872786	0.0520724	0.0277638	0.0738231	0.00564375	0.0522148	0.000503592	-0.150148	0.621748	0.0118762	-0.0853674	-0.0324412	0.727551	0.054057	-0.0882852	0.249086	0.974988	-0.00497431	-0.101065	-0.0720735	1	0	0	0	0	0	1
1448323_a_at	biglycan	Bgn	12111	0.0232702	0.0144824	-0.0710095	-0.191941	0.990541	0.0198049	-0.00930292	0.0487478	0.00905153	0.0334711	-0.019036	-0.145539	0.750416	-0.047686	-0.0262309	0.0399095	0.661624	0.0700176	-0.093256	0.142132	0.967673	0.00939046	-0.0862776	-0.0492741	1	0	0	0	0	0	1
1422775_at	B lymphoid kinase	Blk	12143	0.011087	0.0136318	-0.0472872	-0.341489	0.585425	-0.0114465	-0.0838786	-0.18153	0.333179	0.010468	0.128988	-0.148689	0.750135	-0.056904	-0.113964	0.0966663	0.916585	-0.00350023	-0.0139588	-0.0251822	0.971755	0.00138461	0.0046118	-0.0307436	1	0	0	0	0	0	1
1455656_at	B and T lymphocyte associated	Btla	208154	0.00704613	0.103237	0.0726631	-0.441055	0.074332	-0.0610941	-0.174098	-0.311962	0.730816	-0.0193788	-0.00836481	-0.0867528	0.745111	-0.0241067	-0.0316216	-0.0353937	0.835211	-0.0543051	-0.0257249	0.0467205	0.916099	-0.0519324	-0.0115495	-0.00874309	1	0	0	0	0	0	1
1436196_at	hypothetical protein C030046G05	C030046G05	327885	0.0388006	-0.037168	0.159245	-0.314761	0.0346926	0.0649051	0.0651427	-0.108205	0.256928	-0.0301399	0.129317	0.0600478	0.0444318	-0.00978212	0.163651	0.0475347	0.819552	0.00293615	0.0539555	-0.00602229	0.854069	-0.00480582	-0.0398932	0.0128193	1	0	0	0	0	0	1
1448274_at	complement component 1, q subcomponent binding protein	C1qbp	12261	0.0184581	0.0235602	0.0110153	0.193804	0.000313441	-0.113058	0.0960951	0.149017	0.0023545	-0.0169934	0.000768985	-0.0212408	0.184536	0.0663609	0.063725	-0.18188	0.251469	0.0154789	-0.0104334	-0.0710693	0.961895	-0.0176094	-0.0246283	-0.0143008	1	0	0	0	0	0	1
1440842_at	RIKEN cDNA C230085N15 gene	C230085N15Rik	320556	0.0370656	-0.20086	0.0700883	-0.261042	0.0652637	-0.0763049	-0.264358	-0.23584	0.916722	-0.0992584	-0.102018	0.016139	0.698373	-0.0927567	0.00164384	-0.0444891	0.903947	0.0429633	-0.0161552	0.0428286	0.7554	-0.0910392	0.0508316	-0.0654238	1	0	0	0	0	0	1
1424768_at	caldesmon 1	Cald1	109624	0.036458	0.0456366	-0.13592	-0.192433	0.171571	0.272497	0.119783	0.0473339	0.858996	-0.051622	-0.0623061	-0.109376	0.800177	-0.0969445	-0.0917095	0.0884846	0.948376	0.0200905	-0.0022288	0.0243178	0.900302	-0.0302379	-0.0207639	-0.146509	1	0	0	0	0	0	1
1424769_s_at	caldesmon 1	Cald1	109624	0.0163363	0.0184309	-0.0618684	-0.200025	0.27795	0.183711	0.0972514	0.0161377	0.400715	0.012145	0.00464326	-0.0348247	0.686689	-0.0337603	-0.0406333	0.0330929	0.766368	0.0143978	-0.0805021	0.0976191	0.703735	0.0262562	-0.0304454	-0.0959748	1	0	0	0	0	0	1
1438805_at	cyclin D3	Ccnd3	12445	0.00957655	-0.000184838	0.0402352	-0.178244	0.228207	-0.0163645	-0.140811	-0.162069	0.135109	0.0233427	-0.125401	0.0154337	0.796217	-0.0889079	0.000441726	0.00225325	0.613465	-0.00930715	-0.035163	-0.000151669	0.242641	0.0566207	0.00964715	0.0200196	1	0	0	0	0	0	1
1456293_s_at	cyclin H	Ccnh	66671	0.0001674	-0.0157177	0.0148081	0.193909	0.024078	-0.0647346	-0.0689406	0.163964	0.00188748	0.0125604	-0.0397842	0.0786024	0.185334	-0.009957	0.0209848	-0.0340336	0.400454	-0.0211791	-0.0177799	-0.027306	0.967187	0.00719184	-0.0121306	-0.0346412	1	0	0	0	0	0	1
1450570_a_at	CD19 antigen	Cd19	12478	0.0141688	0.000270915	-0.0300804	-0.393199	0.497667	-0.0694429	-0.116148	-0.10682	0.467879	-0.0731396	-0.149516	-0.232212	0.931006	-0.00328931	0.0112958	0.0207688	0.871569	0.0197408	-0.0370534	-0.00602198	0.853479	0.0976027	0.0047287	-0.0760206	1	0	0	0	0	0	1
1448617_at	CD53 antigen	Cd53	12508	0.0478398	-0.0102871	0.02095	-0.229817	0.0135079	0.00254045	0.0315216	-0.159697	0.387996	-0.0487775	0.102094	0.163789	0.27698	-0.101095	-0.12316	0.256112	0.238806	-0.00634446	-0.00418683	0.196142	0.347007	-0.026046	0.0612525	0.148925	1	0	0	0	0	0	1
1449193_at	CD5 antigen-like	Cd5l	11801	0.00197982	-0.0518161	-0.0618142	0.316625	0.118114	0.0193705	0.04733	-0.228631	0.704347	0.0775124	-0.164039	0.00904475	0.354497	-0.147742	-0.257351	0.246658	0.363981	-0.0985453	-0.0426056	-0.0482144	0.724032	0.0197846	0.0547488	-0.0837645	1	0	0	0	0	0	1
1428735_at	CD69 antigen	Cd69	12515	0.00370266	0.310134	0.813635	0.0309309	0.438853	-0.0516051	-0.00456204	-0.189864	0.0716996	0.00435223	0.250339	0.330521	0.674864	-0.0248771	-0.141902	0.0703683	0.560539	0.0297946	0.0691887	0.0653957	0.910327	0.0513312	0.094019	-0.029196	1	0	0	0	0	0	1
1418830_at	CD79A antigen (immunoglobulin-associated alpha) /// similar to CD79A antigen (immunoglobulin-associated alpha)	Cd79a	100047815	0.0207704	0.0294419	-0.0712021	-0.465252	0.119663	-0.0510776	-0.167692	-0.180815	0.369755	-0.144389	-0.0915174	-0.1896	0.890986	-0.0468606	0.00429695	-0.112703	0.997261	0.0094241	-0.00973412	-0.0287837	0.882028	0.032295	-0.00148514	0.0304459	1	0	0	0	0	0	1
1416330_at	CD81 antigen	Cd81	12520	0.00077761	-0.0383416	-0.0337537	-0.185356	0.322628	0.122446	0.0625878	-0.0250903	0.000780221	0.0166211	-0.0234333	-0.0963523	0.73	-0.0068985	-0.0904524	-0.00170539	0.7876	0.0110907	0.00119399	0.0365515	0.622108	-0.0186647	-0.0461387	0.0326601	1	0	0	0	0	0	1
1418394_a_at	CD97 antigen	Cd97	26364	0.0280184	-0.0217004	-0.0015039	-0.189545	0.00792183	-0.0208295	-0.0378398	-0.144761	0.853608	-0.0481045	-0.0898051	-0.00949596	0.909525	-0.0540112	-0.0577289	0.11264	0.3807	-0.0463941	-0.0689261	0.0277781	0.871706	-0.000708755	-0.0516119	0.0145842	1	0	0	0	0	0	1
1453683_a_at	centrosomal protein 55	Cep55	74107	0.0023554	0.0486587	-0.0814565	0.24613	0.21636	0.0578925	-0.0881552	0.238865	0.105754	-0.0582278	-0.0806705	-0.023809	0.981255	0.0653013	0.0121558	-0.0368949	0.59552	0.00773279	-0.035017	0.0522391	0.969275	-0.00992451	0.00954613	-0.0531099	1	0	0	0	0	0	1
1457296_at	cartilage intermediate layer protein, nucleotide pyrophosphohydrolase	Cilp	214425	0.0273842	0.00646268	0.00419863	-0.222617	0.197699	-0.0619072	-0.0160291	-0.106153	0.38751	0.0726025	0.0185998	-0.0386553	0.679261	0.000604048	-0.0168557	0.0639448	0.746372	0.0161068	0.0104817	-0.0576301	0.925162	-0.000551867	-0.175366	0.00939715	1	0	0	0	0	0	1
1418920_at	claudin 15	Cldn15	60363	0.0335112	0.0813839	-0.0577915	0.298103	0.104534	-0.0534673	0.0250032	0.156913	0.861634	0.0510619	-0.0126416	-0.0202656	0.29711	-0.0140781	0.0866463	-0.0170537	0.55599	0.00450081	-0.00371204	-0.0577395	0.298786	0.0703738	0.00840531	0.0441351	1	0	0	0	0	0	1
1437689_x_at	clusterin	Clu	12759	0.0126124	0.0167257	-0.0234289	-0.280884	0.37605	0.298969	0.119483	0.156947	0.0136385	0.0953283	0.0506854	-0.127901	0.665531	-0.0409855	-0.00472003	0.0676874	0.937715	0.0727547	-0.0971794	0.0756864	0.954825	0.00742761	0.0440463	0.0592704	1	0	0	0	0	0	1
1454849_x_at	clusterin	Clu	12759	0.00792627	0.0332369	-0.0456641	-0.303263	0.133989	0.352935	0.196216	0.185404	0.0114984	0.108895	0.0602788	-0.175469	0.749298	0.00440413	0.00975471	-0.0173512	0.913767	0.0509027	-0.102921	0.0553756	0.92259	0.00404305	-0.0490607	0.0425675	1	0	0	0	0	0	1
1421214_at	cytidine monophospho-N-acetylneuraminic acid hydroxylase	Cmah	12763	0.00980006	0.0498275	-0.0598064	-0.291414	0.0541257	0.0755282	-0.0637574	-0.156865	0.985346	-0.0094774	-0.0602556	0.0101411	0.512657	-0.0898807	-0.0323093	0.00737812	0.689208	-0.00841899	0.0127405	-0.0647407	0.946262	-0.0336628	-0.015297	0.00850194	1	0	0	0	0	0	1
1428043_a_at	cytidine monophospho-N-acetylneuraminic acid hydroxylase	Cmah	12763	0.0454051	0.034926	-0.0849122	-0.29204	0.0569276	-0.0431143	-0.0412701	-0.164931	0.743873	-0.0490674	0.026629	-0.0460241	0.675028	-0.0801631	-0.0578356	0.0522387	0.499858	0.0299873	0.0387276	-0.0691174	0.895398	-0.0214554	-0.0713331	-0.00593934	1	0	0	0	0	0	1
1440517_x_at	cytidine monophospho-N-acetylneuraminic acid hydroxylase	Cmah	12763	0.0421522	-0.00376606	0.0359317	-0.181047	0.822727	0.0335966	-0.135696	-0.0998734	0.537866	-0.104466	0.0134051	0.00481301	0.902176	-0.0570587	0.0212033	0.0239946	0.844007	-0.0608457	0.00839595	0.0067006	0.852935	-0.0118009	0.0257668	-0.00313361	1	0	0	0	0	0	1
1434172_at	cannabinoid receptor 1 (brain)	Cnr1	12801	0.00313364	0.00674489	-0.072708	-0.284711	0.261861	-0.162742	0.020507	-0.14363	0.719405	-0.0195833	0.00317	0.0325078	0.950003	-0.0677516	0.0181999	-0.0651003	0.974709	-0.00728991	0.0240692	-0.0546061	0.997635	0.00803632	0.0162927	0.024887	1	0	0	0	0	0	1
1423285_at	coagulation factor C homolog (Limulus polyphemus)	Coch	12810	0.010433	0.0201176	-0.0381636	-0.481372	0.854809	-0.0802064	-0.0187488	0.00724956	0.994636	-0.0296114	0.0124382	-0.0248521	0.876629	0.0535795	0.00148352	-0.0539521	0.652332	-0.0288087	-0.0302152	0.0297477	0.795335	0.0959562	-0.00679073	0.0135722	1	0	0	0	0	0	1
1428455_at	collagen, type XIV, alpha 1	Col14a1	12818	0.0128307	0.0374459	0.0298406	-0.308751	0.772599	-0.0723902	0.00188563	-0.0944459	0.000426992	0.0272667	0.0229635	-0.157676	0.126854	0.0258121	0.0397541	-0.106363	0.919244	0.010376	-0.0167519	-0.0306784	0.529184	-0.0205296	-0.114184	-0.0423692	1	0	0	0	0	0	1
1424051_at	collagen, type IV, alpha 2	Col4a2	12827	0.0374836	0.0354794	-0.0493031	0.246866	0.205383	0.0740911	0.0687698	-0.0201606	0.302216	0.0304344	0.0212332	0.00112407	0.765217	-0.0843025	-0.0854075	0.100474	0.319864	0.0454106	0.0052127	0.0481744	0.440407	0.0886015	-0.0263142	-0.0935498	1	0	0	0	0	0	1
1434667_at	collagen, type VIII, alpha 2	Col8a2	329941	0.000986418	0.00370917	-0.0513957	-0.214849	0.382838	-0.0685147	-0.0197146	-0.168858	0.677823	0.0178546	0.00352614	-0.030018	0.926069	0.0224994	0.0673932	0.0266306	0.796321	-0.0475854	-0.0485888	-0.0876696	0.699454	0.0106449	0.00165281	-0.0405137	1	0	0	0	0	0	1
1428635_at	catechol-O-methyltransferase domain containing 1	Comtd1	69156	0.0088511	0.00106719	-0.045371	0.18351	0.0494677	-0.0332468	-0.0250906	0.0280204	0.256412	-0.0272381	-0.0919081	0.02016	0.864673	0.0080643	-0.023607	-0.0636845	0.82129	0.0412397	0.0362644	0.0271195	0.654463	-0.0209969	-0.0236671	-0.013548	1	0	0	0	0	0	1
1452367_at	coronin, actin binding protein 2A	Coro2a	107684	0.0459343	0.0680595	-0.00758301	0.271123	0.0565303	-0.0194887	-0.0113519	0.21164	0.29657	-0.0125503	-0.00814321	0.105235	0.922461	-0.0100849	-0.030175	0.0363073	0.945191	0.0437699	0.0103795	-0.0129317	0.916099	-0.0509844	0.0524443	-0.0175598	1	0	0	0	0	0	1
1451410_a_at	cysteine-rich protein 3	Crip3	114570	0.00891472	-0.0129113	-0.047605	-0.213175	0.900426	-0.0148383	-0.029769	-0.0850874	0.788936	0.0712562	-0.00283143	0.0734812	0.514191	0.0359619	0.0846078	-0.0189258	0.637705	0.0554318	-0.081603	0.00623757	0.985215	-0.0111281	-0.0387614	-0.0398552	1	0	0	0	0	0	1
1419872_at	colony stimulating factor 1 receptor	Csf1r	12978	0.00326092	0.00468355	-0.0481858	-0.20908	0.105924	0.00992947	0.0211893	-0.171203	0.175659	-0.0314648	0.00954386	0.0292428	0.676621	-0.0986508	-0.192074	0.22312	0.54166	-0.00167622	-0.0206322	-0.0163576	0.852042	0.010878	-0.0347967	-0.0272701	1	0	0	0	0	0	1
1429384_at	casein kinase 1, gamma 3 /// similar to casein kinase 1, gamma 3	Csnk1g3	100047516	0.0085581	-0.0181917	-0.0298382	-0.201315	0.0103734	-0.0352068	-0.0668317	-0.0805879	0.0501847	0.0323648	0.0437904	-0.0301919	0.925411	-0.00849612	0.00407082	-0.0331565	0.770104	-0.0111487	-0.00397346	-0.0825687	0.416817	-0.0132367	0.0145137	-0.061762	1	0	0	0	0	0	1
1419202_at	cystatin F (leukocystatin)	Cst7	13011	0.00057027	0.0336247	-0.067224	0.456873	0.000564649	-0.0469281	-0.144303	0.0111438	0.240256	-0.0491367	-0.0154847	0.224119	0.799423	0.0453136	0.00561942	0.0885651	0.400381	0.0336655	-0.0649127	0.139649	0.998586	0.0192474	-0.000669748	0.0164794	1	0	0	0	0	0	1
1422003_at	chemochine (C-X-C motif) receptor 5	Cxcr5	12145	0.0449285	0.0598214	0.215977	-0.348545	0.860504	0.0707877	0.0918138	0.0181862	0.938521	-0.0536859	0.0905705	-0.00353297	0.80679	0.110932	0.0178652	-0.126698	0.929119	0.0519131	-0.0160009	0.00420028	0.864226	-0.0567669	0.0607794	-0.0438827	1	0	0	0	0	0	1
1419219_at	cytochrome P450, family 4, subfamily f, polypeptide 18 /// similar to cytochrome P450 CYP4F18	Cyp4f18	100044439	0.0420395	-0.0346233	0.011833	-0.22935	0.122684	-0.149713	-0.0608351	0.0486195	0.431787	-0.119809	0.137424	0.122221	0.621047	-0.0332738	0.0462201	0.0341045	0.762994	-0.022323	0.0255788	0.0618286	0.61704	-0.0984167	0.0166562	0.00259762	1	0	0	0	0	0	1
1436736_x_at	DNA segment, human D4S114	D0H4S114	27528	0.0179733	-0.020982	-0.0327551	-0.30323	0.958146	-0.0618797	-0.00320023	0.00395767	0.0755056	-0.049807	-0.150856	-0.30596	0.365566	-0.232885	0.327088	-0.567035	0.242394	-0.0108319	-0.05241	-0.17237	0.247217	0.0265713	-0.0188624	-0.22607	1	0	0	0	0	0	1
1440840_at	RIKEN cDNA D630004K10 gene	D630004K10Rik	103210	0.0110283	-0.016358	-0.156146	-0.292959	0.0153088	0.0210325	0.0910867	-0.156948	0.213371	-0.001001	0.0174641	-0.101565	0.906328	-0.130639	-0.0668236	-0.0628198	0.867724	0.0029596	-0.0786838	0.0142698	0.212008	-0.109915	0.00125983	-0.0643449	1	0	0	0	0	0	1
1455976_x_at	diazepam binding inhibitor	Dbi	13167	0.0395699	0.043337	0.0115202	0.240318	0.434833	-0.00451059	0.061094	0.149699	0.251886	0.0403825	0.015994	0.0275454	0.85854	0.0408542	0.0133441	0.101506	0.908847	0.00880084	0.0452063	0.102757	0.881134	0.0332964	0.0135988	-0.00838182	1	0	0	0	0	0	1
1448271_a_at	DEAD (Asp-Glu-Ala-Asp) box polypeptide 21	Ddx21	56200	0.0053536	0.0421206	0.0292029	0.210932	0.0249399	-0.0323114	0.121162	0.0816532	0.118444	0.0273301	0.0225732	0.0724481	0.514191	0.0837472	0.0107048	-0.0304437	0.850275	-0.0219183	0.03188	-0.0341234	0.0285002	-0.0536581	0.0671188	0.0236586	1	0	0	0	0	0	1
1419204_at	delta-like 1 (Drosophila)	Dll1	13388	0.0213291	0.0303117	0.2576	-0.130779	0.920331	0.0295852	0.0240458	-0.00529673	0.414153	-0.0145238	0.14808	0.0271171	0.355046	-0.0385488	0.112808	0.0111078	0.659179	-0.0477455	0.0297078	-0.0124105	0.81893	-0.00965259	0.00143235	0.0415214	1	0	0	0	0	0	1
1438763_at	dynein, axonemal, heavy chain 2	Dnahc2	327954	0.0211974	-0.0161752	0.0202916	0.262975	0.111967	0.0212904	-0.0304186	0.00996513	0.628602	0.0457197	0.0775277	0.0707523	0.358606	0.0354294	0.133024	-0.0572678	0.952978	0.0576093	0.0160201	-0.0203695	0.919641	0.0742178	-0.0385249	-0.00608633	1	0	0	0	0	0	1
1423151_at	DnaJ (Hsp40) homolog, subfamily B, member 11	Dnajb11	67838	0.0114675	0.00383238	-0.0203669	0.195995	0.430984	-0.00982443	0.082301	0.191079	0.00225948	0.0166817	0.0574332	0.169855	0.933701	0.00708373	0.0417583	0.158308	0.8887	0.0211807	0.0245653	0.0476677	0.96152	-0.00401414	0.00147862	0.0417098	1	0	0	0	0	0	1
1417657_s_at	DnaJ (Hsp40) homolog, subfamily C, member 2	Dnajc2	22791	0.00224327	0.0381002	0.0660117	0.219527	0.000283035	-0.030552	0.0847903	0.11194	0.313144	-0.00481381	0.00780417	0.0833817	0.918106	0.0363181	0.0639504	0.0443612	0.998837	-0.0044069	-0.00937581	-0.0138403	0.776393	-0.0360201	-0.00200196	0.0165046	1	0	0	0	0	0	1
1416301_a_at	early B-cell factor 1	Ebf1	13591	0.0263125	-0.0640483	-0.0212721	-0.392383	0.0115431	-0.0761326	-0.0438151	-0.134321	0.41536	0.0115354	-0.0341957	-0.127859	0.576011	0.0553325	0.0178529	0.151323	0.971935	0.000818024	-0.0132027	-0.0199591	0.691	-0.0175065	0.0316269	-0.100905	1	0	0	0	0	0	1
1416302_at	early B-cell factor 1	Ebf1	13591	0.0261634	-0.00833069	-0.0275274	-0.266986	0.00689771	-0.0427183	-0.0832413	-0.0541832	0.471045	-0.0779523	-0.0130118	-0.110303	0.753253	0.144803	-0.0445671	-0.0585542	0.840297	0.0527924	0.0324316	-0.0206356	0.580263	0.0430013	0.0517095	-0.0597146	1	0	0	0	0	0	1
1435123_at	EFR3 homolog B (S. cerevisiae)	Efr3b	668212	0.00126271	0.0209151	-0.0573004	-0.49531	0.473055	-0.0835234	-0.0596095	-0.142035	0.84419	0.111979	0.0498262	0.0411054	0.509528	0.085646	-0.173871	-0.0137851	0.958556	-0.0241235	0.0660168	0.0472734	0.980372	-0.00333094	-0.0261406	0.00778948	1	0	0	0	0	0	1
1419022_a_at	predicted gene, EG433182 /// predicted gene, EG545568 /// enolase 1, alpha non-neuron /// hypothetical protein LOC100044223	EG433182	100044223	0.00189767	0.0341738	-0.0302582	0.224932	0.00620822	-0.0229716	0.03135	0.146032	0.0712299	0.00923687	0.0250569	0.111128	0.0448004	0.0809793	-0.00993282	-0.170391	0.641309	0.0200602	0.0233183	-0.0168589	0.298186	0.0319949	-0.120888	0.0311656	1	0	0	0	0	0	1
1427404_x_at	predicted gene, EG433182 /// enolase 1, alpha non-neuron /// hypothetical protein LOC100044223 /// similar to enolase 1, alpha non-neuron	EG433182	100044223	0.00859	0.00636024	-0.0356631	0.238472	0.00109265	-0.0299219	0.0133638	0.164623	0.0298051	-0.0186644	0.0371385	0.101838	0.257671	0.0421209	-0.0328018	-0.101071	0.784538	0.0103346	0.00415122	-0.0335364	0.643262	0.0302596	-0.0584097	0.0532005	1	0	0	0	0	0	1
1454714_x_at	predicted gene, EG665516 /// predicted gene, EG666036 /// predicted gene, EG668771 /// 3-phosphoglycerate dehydrogenase	EG665516	236539	0.0236771	0.00340545	-0.0450982	0.274188	0.00549606	-0.162947	-0.123406	0.135258	0.00191024	-0.0139191	-0.00290217	-0.0514154	0.107927	-0.140689	-0.080206	-0.0023248	0.825468	0.0693665	-0.0237924	-0.0499954	0.768886	0.0474776	-0.133073	0.057702	1	0	0	0	0	0	1
1426657_s_at	predicted gene, EG666036 /// predicted gene, EG666422 /// predicted gene, EG666875 /// predicted gene, EG668576 /// 3-phosphoglycerate dehydrogenase	EG666036	236539	0.000986418	0.0379965	0.00790857	0.302579	0.00438484	-0.172332	-0.0583803	0.113872	0.000510923	0.0408222	0.0238302	-0.0803588	0.879722	0.0623863	-0.059386	-0.00490637	0.99872	0.0114056	-0.00351648	-0.0199141	0.994908	0.0129978	0.0143037	-0.0479834	1	0	0	0	0	0	1
1436329_at	early growth response 3	Egr3	13655	0.0273091	0.536269	0.407681	-0.385273	0.246131	0.203797	0.0728056	-0.0373251	0.595139	-0.0467632	0.18471	0.0606985	0.920555	-0.0314264	-0.0114064	-0.0887351	0.774069	0.0173945	0.0641615	0.0871345	0.737877	-0.0811324	0.123959	-0.0949208	1	0	0	0	0	0	1
1453289_at	eukaryotic translation initiation factor 2C, 4	Eif2c4	76850	0.0435979	0.00934917	-0.110493	-0.177636	0.107954	-0.0319828	-0.0456306	-0.157086	0.0930607	-0.00902643	0.000276804	-0.137321	0.756572	-0.0775846	0.0202356	-0.0463311	0.961448	-0.00805008	0.00174272	0.0124844	0.154119	0.0237911	-0.0696538	-0.0382911	1	0	0	0	0	0	1
1448136_at	ectonucleotide pyrophosphatase/phosphodiesterase 2	Enpp2	18606	0.0154884	0.0261748	-0.0634649	-0.286109	0.0174664	0.0271629	0.231756	-0.135494	0.534428	-0.0745546	0.0360057	-0.134351	0.781038	-0.0157213	-0.0440512	-0.0535947	0.646639	-0.0186315	-0.0299817	-0.014134	0.985203	-0.0313835	-0.0279607	0.00270362	1	0	0	0	0	0	1
1420464_s_at	predicted gene, ENSMUSG00000074420 /// leukocyte immunoglobulin-like receptor, subfamily B (with TM and ITIM domains), member 3 /// hypothetical protein LOC100038909 /// predicted gene, OTTMUSG00000022068 /// paired-Ig-like receptor A1 /// paired-Ig-like receptor A11 /// paired-Ig-like receptor A2 /// paired-Ig-like receptor A3 /// paired-Ig-like receptor A4 /// paired-Ig-like receptor A6 /// pai…	ENSMUSG00000074420	100038909	0.0295253	-0.0064688	-0.0297589	0.22478	0.499758	0.0682832	0.00369714	0.0783537	0.403758	-0.0491556	0.165027	0.319367	0.640707	-0.101764	-0.11119	0.0840951	0.165609	0.00630662	0.0272713	0.152459	0.0603852	-0.0555041	0.00391449	0.245457	1	0	0	0	0	0	1
1418294_at	erythrocyte protein band 4.1-like 4b	Epb4.1l4b	54357	0.0372851	-0.0514835	-0.0243383	-0.188678	0.270468	0.0916646	-0.0842794	-0.128789	0.0317743	-0.0352018	-0.00273674	-0.109221	0.602619	-0.02519	0.0028523	-0.031099	0.833446	-0.00612749	0.0112934	0.0397171	0.887182	-0.00548843	-0.011213	0.0328754	1	0	0	0	0	0	1
1425575_at	Eph receptor A3	Epha3	13837	0.0337637	0.00792718	-0.042492	-0.189071	0.435685	-0.109881	-0.0118719	0.0775815	0.648167	-0.0686959	0.00335704	-0.0264949	0.970184	0.00227565	0.0561896	0.0363135	0.868782	-0.0403082	-0.0491806	0.066193	0.874179	-0.0312069	-0.0699952	0.010261	1	0	0	0	0	0	1
1428011_a_at	Erbb2 interacting protein	Erbb2ip	59079	0.0303307	-0.00822551	0.0493581	-0.181062	0.658963	0.0393615	-0.0519622	-0.0559172	0.220874	-0.0177662	-0.0260415	-0.0245318	0.586005	-0.0617855	0.00475812	0.0566328	0.939927	0.00035811	-0.0126975	-0.00347055	0.724986	0.00126192	0.0335562	-0.0284272	1	0	0	0	0	0	1
1450850_at	ezrin /// hypothetical protein LOC100044177	Ezr	100044177	0.0401412	-0.0568892	-0.0117445	-0.207046	0.000870482	-0.14528	-0.105943	-0.0640819	0.00575266	-0.0140773	0.0218218	-0.096624	0.559169	-0.0863819	0.0444853	0.0683895	0.390438	0.0217317	0.0277724	0.0299884	0.178521	-0.0366697	0.038474	-0.124658	1	0	0	0	0	0	1
1455889_at	fatty acyl CoA reductase 2	Far2	330450	0.0303116	0.0556574	0.00413963	0.193243	0.964535	0.0192649	-0.0390701	0.0251517	0.866363	0.0534474	0.0208556	0.0123309	0.645204	-0.0191386	0.0231441	-0.0174979	0.865654	-0.0451253	0.0373598	-0.0556734	0.674039	-0.106562	0.0136187	-0.00611684	1	0	0	0	0	0	1
1425062_at	Fc receptor-like 1	Fcrl1	229499	0.0270976	0.0192693	-0.00131098	-0.359141	0.11799	-0.0715405	-0.0234441	-0.164079	0.947713	0.00942327	-0.020044	-0.0475186	0.951369	0.0513011	0.0299849	0.00971069	0.730718	0.00631531	0.0401985	-0.00501116	0.936764	-0.000209635	0.0118323	0.0206483	1	0	0	0	0	0	1
1425802_a_at	Fc receptor-like A	Fcrla	98752	0.00720064	-0.0966629	-0.0458576	-0.363378	0.653667	-0.0868378	-0.0414221	-0.149082	0.333806	-0.2101	0.0106971	-0.0800634	0.529391	-0.102547	0.126622	-0.0256889	0.970661	-0.0539927	0.0164513	0.00593459	0.458733	-0.0596612	-0.0641731	-0.032601	1	0	0	0	0	0	1
1437687_x_at	FK506 binding protein 9	Fkbp9	27055	0.00396839	0.0140761	-0.0352685	-0.207919	0.0798547	0.0493297	0.105057	0.0317565	0.0142611	0.0235225	-0.0195687	-0.116754	0.0787334	-0.0552429	-0.0560116	0.037194	0.784031	-0.00294855	-0.0244987	-0.0542419	0.281243	0.0245852	-0.0204396	-0.070405	1	0	0	0	0	0	1
1415939_at	fibromodulin	Fmod	14264	0.0127469	0.00702455	-0.0184521	-0.249262	0.211566	0.0909925	0.0635926	-0.0581102	0.400884	-0.0193513	-0.0310474	-0.231043	0.907559	-0.0284296	0.104772	-0.0198114	0.893494	0.00595128	-0.0468911	-0.0274675	0.493361	0.00382833	0.00635336	-0.0730271	1	0	0	0	0	0	1
1437685_x_at	fibromodulin	Fmod	14264	0.0409995	-0.135189	-0.0615155	-0.184937	0.404834	-0.0297989	0.215508	-0.0199884	0.524372	0.0762061	0.0851529	-0.112202	0.576972	-0.065983	-0.0126922	-0.182436	0.869129	-0.0727936	-0.0294989	0.086094	0.438675	-0.0182105	0.0629675	-0.0924466	1	0	0	0	0	0	1
1456084_x_at	fibromodulin	Fmod	14264	0.0101909	-0.0811804	-0.0565742	-0.262858	0.914746	-0.0170839	-0.0581419	0.0122488	0.0251976	0.0329245	0.0784516	-0.123797	0.843513	0.0587935	0.0686642	-0.10886	0.895931	-0.0395378	-0.0443934	-0.0245125	0.621694	-0.0114066	-0.0437805	-0.0736008	1	0	0	0	0	0	1
1420765_a_at	forkhead box P3	Foxp3	20371	0.00187206	-0.103672	0.185499	0.0473618	0.0655522	-0.0575863	-0.092611	-0.0726029	0.527739	0.0988991	0.167901	0.0828521	0.525474	0.0515027	0.0769266	-0.151742	0.908965	-0.0244549	0.0022111	-0.023869	0.815801	0.0334113	-0.0468458	-0.019852	1	0	0	0	0	0	1
1439019_at	Fraser syndrome 1 homolog (human)	Fras1	231470	0.00720064	0.0199868	0.0688222	-0.198955	0.15568	0.049103	0.010982	-0.0760635	0.00337888	0.108507	-0.00145421	-0.0962481	0.338654	-0.0286063	-0.192405	-0.084358	0.593098	-0.0090911	0.0140674	-0.0683108	0.967365	-0.0648688	-0.000410248	-0.0300203	1	0	0	0	0	0	1
1416658_at	frizzled-related protein	Frzb	20378	0.0369048	-0.000489021	0.017375	0.177817	0.325819	0.14298	0.0932402	0.0397594	0.565058	-0.0858035	0.0890068	-0.03189	0.127697	-0.0137594	-0.0179277	0.281886	0.806687	-0.0379352	0.0259089	-0.107975	0.795962	-0.0132762	0.00925925	-0.0627552	1	0	0	0	0	0	1
1448424_at	frizzled-related protein	Frzb	20378	0.0450536	-0.0490481	-0.0548408	0.215199	0.562076	-0.005881	0.0784208	-0.0205617	0.901094	-0.0471801	0.00159885	-0.0721814	0.446908	0.0510008	-0.0952109	0.10895	0.842844	0.00175823	0.052677	-0.137578	0.804734	0.0104072	0.0472477	-0.0343088	1	0	0	0	0	0	1
1448378_at	fascin homolog 1, actin bundling protein (Strongylocentrotus purpuratus)	Fscn1	14086	0.0047332	0.0156802	0.264991	0.149885	0.0445578	0.00962602	0.0978585	0.0912791	0.042135	0.0632464	0.118726	0.100887	0.529443	-0.0624055	-0.125043	0.104107	0.955786	-0.0078999	0.0309311	-0.00481635	0.735422	0.0320014	-0.0879869	-0.0841524	1	0	0	0	0	0	1
1423784_at	glycyl-tRNA synthetase	Gars	353172	0.0211345	0.0172127	0.004078	0.203637	0.00934857	-0.0262196	0.0787587	0.123833	0.00313918	0.000531051	0.00376071	0.0719461	0.943931	0.00424008	-0.0742367	0.0459954	0.539526	-0.00145487	-0.0035507	0.0313764	0.874847	0.00847192	-0.0104708	0.0158925	1	0	0	0	0	0	1
1417399_at	growth arrest specific 6	Gas6	14456	0.0264945	0.00232441	-0.0246499	-0.24261	0.341284	-0.0490136	0.134306	0.0617046	0.00393179	0.0386901	0.0292135	-0.170601	0.0706273	-0.00124087	-0.0727268	0.385936	0.992799	0.0173442	-0.0412965	0.0380431	0.784619	-0.0181584	-0.0504754	-0.0260218	1	0	0	0	0	0	1
1439015_at	glial cell line derived neurotrophic factor family receptor alpha 1	Gfra1	14585	0.000833775	0.0601558	0.0185201	0.332952	0.700133	-0.00569781	-0.00547714	0.150521	0.100091	-0.0349864	0.0523467	-0.0702372	0.740649	0.0253835	-0.0535831	0.0744468	0.767469	-0.061949	0.00691749	-0.038274	0.899125	0.00987146	-0.0464899	-0.0401973	1	0	0	0	0	0	1
1428774_at	glypican 6 /// similar to Glypican 6	Gpc6	100045283	0.011248	-0.0218609	-0.031676	-0.187655	0.823937	-0.00308274	-0.0988815	0.0229308	0.200976	-0.0241555	0.00660331	-0.131634	0.697078	-0.0410698	-0.0675324	0.0539287	0.475454	0.0300503	-0.0291938	-0.0768635	0.598771	-0.018827	-0.0633446	-0.0333137	1	0	0	0	0	0	1
1423164_at	G protein-coupled receptor 137B /// G protein-coupled receptor 137B, pseudogene	Gpr137b	664862	0.0114675	0.0484191	0.0770341	-0.19447	0.0104749	0.0272472	0.0793502	-0.0125966	0.527439	0.030832	-0.00447598	-0.0427172	0.912298	-0.00184379	0.112886	0.106886	0.711564	-0.0221963	0.0175165	0.0143188	0.859462	-0.00601494	0.0611649	-0.0866442	1	0	0	0	0	0	1
1449670_x_at	G protein-coupled receptor 137B /// similar to Gpr137b protein	Gpr137b	100044979	0.0157719	-0.0365232	0.0855071	-0.223654	0.31081	-0.0256186	0.0405962	0.0152713	0.663206	0.00528646	-0.0262501	-0.0971563	0.920644	-0.0425437	0.0373381	0.0466543	0.00680269	0.0125777	0.0106119	-0.0341831	0.323984	-0.0447571	0.0136534	-0.0322289	1	0	0	0	0	0	1
1450881_s_at	G protein-coupled receptor 137B	Gpr137b	83924	0.00470471	0.0256059	0.112272	-0.275489	0.0414084	-0.0438851	0.00232045	-0.109426	0.351994	0.0247878	-0.0152678	-0.0797568	0.926182	-0.0186677	0.0375825	-0.0297831	0.493934	0.00329586	-0.0304122	-0.019983	0.871706	0.0326174	0.0139997	-0.0349893	1	0	0	0	0	0	1
1422542_at	G protein-coupled receptor 34	Gpr34	23890	0.0455141	-0.0075469	-0.026135	-0.223381	0.0815938	0.099755	-0.1201	-0.182935	0.69206	-0.0571363	-0.0652876	-0.0717905	0.326343	0.175341	-0.213989	0.013539	0.86857	0.0486365	-0.12297	0.00160622	0.952874	-0.0277609	-0.0616041	-0.00843633	1	0	0	0	0	0	1
1418678_at	hyaluronan synthase 2	Has2	15117	0.0184931	0.0584073	0.468616	0.0523628	0.836988	-0.0264425	-0.0318949	-0.140553	0.427768	0.0640402	0.198572	0.0331917	0.747019	0.130265	-0.144697	0.0481708	0.939114	-0.0189854	0.0325313	0.0215632	0.712317	-0.00789468	-0.0359552	0.113643	1	0	0	0	0	0	1
1449169_at	hyaluronan synthase 2	Has2	15117	0.0146976	0.0964389	0.490608	0.033664	0.34798	-0.143022	-0.0302581	0.126399	0.228898	0.147571	0.171181	0.0452172	0.425863	0.0680508	0.00405814	0.0794011	0.786972	-0.0985604	-0.0695607	-0.0395732	0.882212	0.0688386	-0.019172	-0.0111395	1	0	0	0	0	0	1
1435939_s_at	HEPACAM family member 2	Hepacam2	101202	0.000836551	0.0245477	-0.00903097	-0.276021	0.665342	-0.0354306	0.123628	0.0351627	0.0288889	-0.0556291	-0.0580045	-0.117502	0.299324	0.00394807	-0.162895	0.0683428	0.319731	-0.0170833	0.0244465	0.0267525	0.992319	-0.023665	0.00295121	-0.0608664	1	0	0	0	0	0	1
1426819_at	homeodomain interacting protein kinase 3	Hipk3	15259	0.000232665	0.00831653	0.0373984	-0.192677	1.24037e-05	0.00360655	0.0519185	-0.153894	0.00511954	0.0280431	0.0120347	-0.0680018	0.465594	-0.0183856	0.0256094	-0.0488787	0.871591	0.00277359	0.00735342	-0.042453	0.907613	0.00512964	0.0340287	0.0197482	1	0	0	0	0	0	1
1418072_at	histone cluster 1, H2bb /// histone cluster 1, H2bc /// histone cluster 1, H2be /// histone cluster 1, H2bg /// H2b histone family member /// predicted gene, OTTMUSG00000013203	Hist1h2bb	319178	0.0118536	0.018208	0.0377725	-0.220645	0.358189	0.256542	0.126015	0.11907	0.100213	-0.0218795	-0.0133376	-0.130481	0.996395	-0.0204452	-0.0477428	0.0168479	0.93649	-0.000948771	0.00823356	0.00469861	0.953443	-0.0220761	-0.0152265	-0.0589006	1	0	0	0	0	0	1
1454784_at	heparan sulfate (glucosamine) 3-O-sulfotransferase 2	Hs3st2	195646	0.0402346	-0.000510187	-0.0310982	-0.220648	0.864697	0.0203299	-0.015442	0.0456329	0.741853	0.102313	-0.0318163	-0.0477261	0.872378	-0.0150927	0.109945	-0.00736593	0.747459	-0.0318466	-0.0127186	-0.0922454	0.913442	0.0328017	0.00747153	-0.0676501	1	0	0	0	0	0	1
1416146_at	heat shock protein 4	Hspa4	15525	0.018783	-0.00446116	-0.0291353	0.186902	0.00525128	-0.101564	0.110415	0.162194	0.00082505	0.034936	-0.013124	-0.0326455	0.836536	-0.0314642	0.00938784	-0.00156277	0.747166	-0.0407505	-0.0279811	-0.00769084	0.383905	0.0186413	0.0812938	-0.0169835	1	0	0	0	0	0	1
1421931_at	inducible T-cell co-stimulator	Icos	54167	0.00601144	0.00317292	0.0892258	0.233316	0.25794	-0.0557878	-0.146304	-0.186881	0.739077	-0.0575313	0.107725	0.115099	0.927169	-0.0415325	0.0812361	-0.0214797	0.840969	0.0358534	-0.00140321	0.00461993	0.949935	0.0199413	-0.044074	-0.0279138	1	0	0	0	0	0	1
1423259_at	inhibitor of DNA binding 4 /// similar to Id4	Id4	100045546	0.0411246	-0.0359344	-0.132852	-0.334705	0.56305	-0.0972667	0.106908	0.144044	0.162787	-0.0182571	-0.0188937	-0.208079	0.626534	0.05818	0.0562837	0.0551629	0.711564	0.0160331	-0.110835	-0.0313168	0.617949	-0.0427157	0.046453	-0.0166483	1	0	0	0	0	0	1
1417613_at	immediate early response 5	Ier5	15939	0.0334884	0.278792	0.0555731	-0.126135	0.584474	0.0578511	0.093571	-0.0923649	0.168156	0.0461213	0.0834715	-0.00238484	0.813505	-0.00934029	-0.0508032	0.0691366	0.960288	0.0292513	0.0371067	0.0395815	0.769023	0.0263189	0.0731565	0.0283848	1	0	0	0	0	0	1
1417460_at	interferon induced transmembrane protein 2	Ifitm2	80876	0.0462765	0.0357464	0.0283945	0.332681	0.0111118	0.0412459	0.0710544	-0.0761381	0.314508	-0.0196846	0.0962856	0.152861	0.539672	-0.0835026	-0.15915	0.339079	0.719518	0.0138783	-0.00172764	0.104203	0.662349	0.0187229	0.0522482	0.0333753	1	0	0	0	0	0	1
1452108_at	insulin-like growth factor I receptor	Igf1r	16001	0.0177672	0.222487	-0.0211891	-0.028267	0.78973	-0.0982722	0.00775565	0.00102774	0.84054	-0.0254798	0.0129834	-0.0365009	0.628589	-0.034371	-0.0130737	-0.0589864	0.453301	-0.00197204	0.0460666	0.0396517	0.735253	0.05861	-0.0176793	-0.0232425	1	0	0	0	0	0	1
1458268_s_at	insulin-like growth factor binding protein 3	Igfbp3	16009	3.0585e-05	0.00681365	-0.0976684	-0.50299	0.60537	-0.0730219	0.144792	-0.0276993	0.0595272	0.0136509	0.202049	-0.253474	0.0661249	0.0299142	0.0173817	-0.153221	0.0160107	0.0509021	0.0894744	-0.0905379	0.480311	0.0203779	0.079454	-0.0860794	1	0	0	0	0	0	1
1423584_at	insulin-like growth factor binding protein 7	Igfbp7	29817	0.0085581	0.0206735	-0.0605978	-0.275348	0.165291	0.070094	0.151462	0.0599298	0.00398325	0.0198097	-0.0293217	-0.114243	0.888918	-0.0284025	0.00766647	-0.00491523	0.92315	0.00142478	-0.0543788	0.0351309	0.907128	-0.015051	-0.0591508	-0.0310736	1	0	0	0	0	0	1
1460423_x_at	immunoglobulin kappa chain variable 1 (V1)	Igk-V1	16081	0.00695745	-0.0334668	0.0184216	-0.408904	0.18773	-0.125122	-0.11962	-0.201478	0.221859	-0.126506	0.207638	-0.268888	0.771463	-0.0479616	-0.0823826	-0.0707741	0.897227	-0.177377	-0.00850867	-0.0828629	0.321302	-0.0565242	0.0216862	-0.0477356	1	0	0	0	0	0	1
1427837_at	immunoglobulin kappa chain variable 15-103	Igkv15-103	692169	0.010599	0.0942359	-0.0620945	-0.368657	0.0628612	-0.100895	-0.0106779	-0.283332	0.360384	-0.132055	-0.0705699	-0.0634449	0.828827	0.107816	0.0952064	-0.0376897	0.945888	0.0616447	-0.0674133	0.00565509	0.86011	-0.0474287	-0.028447	-0.0700776	1	0	0	0	0	0	1
1419455_at	interleukin 10 receptor, beta	Il10rb	16155	0.00436777	0.0251291	-0.0130094	-0.200982	0.081249	0.0550407	-0.0616959	-0.171423	0.499472	-0.000482566	0.000348603	-0.0583423	0.358606	-0.0392008	-0.0773801	0.0700256	0.261054	-0.0210673	-0.0157531	0.00290181	0.72032	-0.0255835	0.0151374	-0.0580689	1	0	0	0	0	0	1
1418166_at	interleukin 12 receptor, beta 1	Il12rb1	16161	0.0088511	0.0213593	-0.0300822	0.289622	0.163611	-0.112202	0.0074838	0.266533	0.0825783	-0.129341	-0.0770582	0.172828	0.756747	-0.0222535	0.118413	-0.00609778	0.825979	-0.0140768	-0.0152892	0.0855589	0.975393	0.0114027	0.0487788	0.0300281	1	0	0	0	0	0	1
1448950_at	interleukin 1 receptor, type I	Il1r1	16177	0.0261366	0.0469704	0.181077	-0.0295836	0.858951	-0.0368111	0.0637331	-0.0680744	0.0661671	0.04447	0.10226	0.0999771	0.0374584	-0.0826777	0.0687487	0.160079	0.97086	-0.00474361	0.0397113	0.039904	0.834741	-0.0920966	-0.075275	0.0146699	1	0	0	0	0	0	1
1450334_at	interleukin 21	Il21	60505	0.00066436	0.257454	0.310557	0.43394	0.512224	0.0112006	-0.0635681	0.194067	0.964728	0.0350301	0.0711736	0.0701118	0.875373	0.0325775	0.047653	-0.0475662	0.988151	-0.0147104	-0.00032768	0.0491397	0.974323	0.0628001	-0.0207937	-0.00444623	1	0	0	0	0	0	1
1427624_s_at	interleukin 22 /// interleukin 10-related T cell-derived inducible factor beta	Il22	116849	0.00953499	0.154799	0.524859	0.0105154	0.578382	0.0690891	0.158905	0.0178904	0.3126	0.0985063	0.228948	0.146914	0.89119	0.0635964	-0.0232436	-0.0598857	0.886726	0.0408751	-0.00479723	0.0306336	0.916099	0.0374886	-0.00996482	-0.018866	1	0	0	0	0	0	1
1416200_at	interleukin 33	Il33	77125	0.00729473	0.0395978	0.443296	0.256942	0.302621	0.0413934	0.0903625	0.217482	0.793967	0.0127879	0.0380521	0.0808	0.814911	0.0327077	-0.0729549	0.0287476	0.239122	-0.0122703	-0.0548711	0.144122	0.97528	-0.0471606	0.0145648	0.0109054	1	0	0	0	0	0	1
1422080_at	interleukin 7	Il7	16196	0.0342489	-0.0574301	-0.125164	-0.267421	0.883467	0.0182179	0.0780536	0.0383446	0.548324	0.0218646	-0.100973	-0.00703814	0.628616	-0.00417437	-0.0548403	0.15862	0.996335	-0.0115683	0.00093734	0.0233676	0.983366	-0.00196857	0.0412294	0.0433036	1	0	0	0	0	0	1
1436861_at	interleukin 7	Il7	16196	0.000883436	-0.0219163	-0.180243	-0.352295	0.345613	0.0541657	0.0120879	0.210886	0.114403	-0.00309524	-0.0401664	-0.0681394	0.658688	-0.156207	-0.0422103	0.178965	0.71773	-0.0157063	-0.00203595	-0.0694374	0.744621	0.0140229	0.054781	0.083157	1	0	0	0	0	0	1
1447757_x_at	inositol polyphosphate-5-phosphatase F	Inpp5f	101490	0.0125431	-0.0650719	0.0395579	-0.207051	0.204364	-0.039182	-0.169057	-0.0781588	0.0976794	-0.132426	-0.0670784	0.0112713	0.711581	-0.0592469	0.015703	-0.0153029	0.682208	-0.028643	0.0200256	-0.0622864	0.966301	0.00588774	0.0385932	-0.0318303	1	0	0	0	0	0	1
1417999_at	integral membrane protein 2B	Itm2b	16432	0.000166524	0.0123947	-0.0422135	-0.190257	0.0388213	0.00876821	0.00438557	-0.0417431	0.166713	0.0389146	-0.0376327	-0.0266673	0.079221	-0.0057588	0.0372761	-0.0614478	0.921919	0.0147372	0.00341265	0.00993181	0.0458111	-0.0350921	-0.0105159	0.0885483	1	0	0	0	0	0	1
1416448_at	inosine triphosphatase (nucleoside triphosphate pyrophosphatase)	Itpa	16434	0.0141843	0.0204327	0.0220106	0.205667	0.124748	0.0131533	0.0439882	0.124199	0.41712	-0.0200769	0.0263067	0.0812689	0.905756	-0.0233341	0.0559266	-0.0479516	0.993274	-0.00836758	-0.00579411	-0.0232119	0.469482	0.0378918	-0.106487	0.074335	1	0	0	0	0	0	1
1433805_at	Janus kinase 1	Jak1	16451	0.00937724	-0.0224591	0.0106125	-0.186438	0.275367	0.00796273	-0.0446824	-0.0914412	0.266955	-0.0560151	-0.00798187	0.0688771	0.584184	-0.0276022	0.0607782	0.0953576	0.334073	0.0206463	-0.00889185	0.0970131	0.628889	-0.0425736	0.0190716	-0.0285114	1	0	0	0	0	0	1
1417409_at	Jun oncogene	Jun	16476	0.0261798	0.141898	0.518653	0.0120025	0.148725	-0.0139522	-0.0641139	-0.497299	0.00720474	0.000750029	0.0924741	0.104738	0.165251	-0.0400891	0.303853	0.0863326	0.613662	-0.0907186	0.218457	0.0624546	0.361323	-0.0858406	0.132126	0.137603	1	0	0	0	0	0	1
1436528_at	Kazal-type serine peptidase inhibitor domain 1	Kazald1	107250	0.0110809	-0.00939036	-0.10194	-0.20015	0.187754	-0.0547435	0.068762	0.0993482	0.123878	-0.00951044	0.0257405	-0.107526	0.739416	0.0226027	-0.0310884	0.0819609	0.47685	0.00267026	-0.0794837	-0.0653747	0.860765	0.0313891	-0.0565609	0.00576444	1	0	0	0	0	0	1
1418156_at	potassium voltage-gated channel, Isk-related subfamily, gene 4	Kcne4	57814	0.00348861	0.127223	0.434607	0.228014	0.25739	-0.059196	0.0273503	-0.038787	0.0869482	-0.101961	0.159146	0.0162437	0.769616	0.0199209	-0.165643	-0.091588	0.815042	0.0506652	-0.0612516	-0.0536459	0.203237	-0.0237955	0.0181297	-0.00613842	1	0	0	0	0	0	1
1435094_at	potassium inwardly-rectifying channel, subfamily J, member 16	Kcnj16	16517	0.0126144	0.041935	-0.0384424	-0.270445	0.0265708	-0.123476	-0.183118	0.0704589	0.73012	0.0120919	-0.00363299	-0.00730031	0.743543	-0.0730729	-0.048204	-0.0294483	0.560539	-0.0133543	-0.0186861	-0.0192302	0.504913	-0.0155593	0.0755137	0.0308315	1	0	0	0	0	0	1
1434881_s_at	potassium channel tetramerisation domain containing 12	Kctd12	239217	0.0194109	0.0112083	-0.0186497	-0.247282	0.476039	-0.048331	-0.056082	-0.100789	0.00141393	-0.0640555	0.129623	-0.0992585	0.556484	-0.0782201	-0.0189574	0.103527	0.787275	0.00230185	0.00232404	-0.0108173	0.9799	-0.0297757	0.0191616	-0.00867568	1	0	0	0	0	0	1
1451793_at	kelch-like 24 (Drosophila)	Klhl24	75785	0.0290694	0.0313562	-0.12337	-0.194554	2.22529e-05	0.044503	0.0628289	-0.14514	0.108447	0.0433716	-0.0312651	-0.122927	0.336142	-0.0590111	-0.0290424	-0.0190913	0.696067	0.00117532	0.0386017	-0.0305343	0.00138608	-0.0399068	0.0820919	-0.077055	1	0	0	0	0	0	1
1449911_at	lymphocyte-activation gene 3	Lag3	16768	0.00720064	0.0408462	-0.0383315	0.242706	0.0177632	-0.0301525	0.133109	0.285342	0.865549	-0.0123618	0.0470536	0.0997281	0.285307	0.0400648	0.0729584	0.0281803	0.949729	0.0093503	0.00115931	-0.0135846	0.819657	0.0299964	-0.0341382	-0.0106118	1	0	0	0	0	0	1
1433776_at	lipoma HMGIC fusion partner	Lhfp	108927	0.0164311	0.0061351	-0.054781	-0.277264	0.0603851	0.237253	0.153343	0.228183	0.00703726	0.0160703	-0.0400518	-0.144334	0.83879	0.0279658	-0.0156116	0.0353004	0.908267	-0.0180211	-0.0735528	0.0334683	0.714857	0.0330967	-0.0107875	-0.00753751	1	0	0	0	0	0	1
1435321_at	LIM and calponin homology domains 1	Limch1	77569	0.000268458	-0.0376671	-0.0696632	-0.284908	0.540851	0.110705	0.0205033	0.0927945	4.97694e-05	0.0722085	-0.010324	-0.157926	0.730184	-0.0365559	-0.000887656	-0.0605566	0.769018	-0.0147065	-0.0538484	-0.00570979	0.626931	-0.0185749	-0.0343459	-0.0843528	1	0	0	0	0	0	1
1425186_at	LMBR1 domain containing 1	Lmbrd1	68421	0.00956328	0.00408604	-0.043083	-0.176278	0.193035	0.113572	0.00195124	-0.028775	0.000151627	0.00110984	0.00768184	-0.0570354	0.0609981	-0.00627022	0.00116077	-0.0889278	0.705873	0.0058403	-0.0124078	-0.0219205	0.757067	-0.0237268	-0.0254661	-0.0493657	1	0	0	0	0	0	1
1439253_x_at	similar to PRELI domain containing 1 /// PRELI domain containing 1	LOC100046650	100046650	0.00583955	-0.00856334	-0.0191985	0.178404	0.557892	-0.0164819	-0.0816724	0.112819	0.0227403	0.00619639	0.014588	0.0514334	0.567783	-0.00629901	0.0183312	-0.109114	0.879854	-0.0149431	-0.00756048	-0.0262014	0.899125	0.00125089	-0.0145371	0.0180727	1	0	0	0	0	0	1
1423501_at	similar to Myn protein /// Max protein	LOC100048299	100048299	0.0320726	0.0810361	0.0736395	0.28708	0.353349	0.17123	0.109619	0.0602189	0.387709	0.0465006	-0.108384	0.113844	0.631131	-0.0212838	0.0392962	-0.0321029	0.785646	0.00890014	-0.0141996	0.0537434	0.999154	-0.00511304	0.0147977	0.0136036	1	0	0	0	0	0	1
1421816_at	similar to Glutathione reductase, mitochondrial precursor (GR) (GRase)	LOC630729	630729	0.0203251	0.0309131	-0.0390719	0.258906	0.00155196	0.0871292	0.10504	0.173663	0.0311741	0.0360971	0.0879799	-0.0689192	0.844794	0.0498924	0.0121655	0.0177964	0.926072	0.015457	-0.0150571	0.00257581	0.814156	0.0341438	0.00496363	0.0348898	1	0	0	0	0	0	1
1421345_at	lecithin-retinol acyltransferase (phosphatidylcholine-retinol-O-acyltransferase)	Lrat	79235	0.0190556	0.0203251	-0.249042	-0.220401	0.810975	-0.087027	0.109239	0.0472503	0.225652	-0.0335648	-0.200045	-0.235968	0.76918	-0.0646946	-0.102303	-0.0258474	0.932519	-0.0215821	-0.0122057	-0.0143508	0.531342	-0.0451338	0.000985325	0.0380534	1	0	0	0	0	0	1
1444487_at	lecithin-retinol acyltransferase (phosphatidylcholine-retinol-O-acyltransferase)	Lrat	79235	0.00772749	0.0271111	-0.165714	-0.287889	0.595594	0.127743	-0.0501588	0.0825283	0.139697	-0.0814589	-0.172851	-0.22665	0.782844	-0.0728899	-0.0899888	-0.118707	0.840529	-0.0463587	0.0081189	0.0455867	0.77041	0.0569507	0.00182152	-0.0654272	1	0	0	0	0	0	1
1440882_at	low density lipoprotein receptor-related protein 8, apolipoprotein e receptor	Lrp8	16975	0.00838861	-0.0257029	0.0467906	0.223058	0.123195	-0.148954	0.0277272	0.0185434	0.430346	0.0811483	0.120425	0.0766245	0.997123	-0.0368226	-0.00587824	-0.016394	0.619158	-0.00100755	0.00927612	0.0179596	0.932687	0.00943903	0.0305011	-0.0783766	1	0	0	0	0	0	1
1418061_at	latent transforming growth factor beta binding protein 2	Ltbp2	16997	0.0474371	-0.0158586	-0.0153685	-0.225027	0.0146056	0.0863531	0.0784475	0.0391916	0.0131078	0.0192888	-0.066363	-0.162868	0.996829	0.0162245	-0.0137177	-0.0137739	0.589603	0.00176859	0.018234	0.0461837	0.936116	-0.0231862	-0.0141407	0.000474754	1	0	0	0	0	0	1
1417110_at	mannosidase 1, alpha	Man1a	17155	0.0147602	-0.0579743	-0.0524675	-0.328381	0.00819703	-0.0196211	0.0199674	-0.174081	0.898028	0.0198595	0.0268751	-0.0545631	0.999144	0.00585693	-0.0293722	0.00411689	0.197366	0.00567147	0.00871189	-0.0417473	0.941944	-0.0397835	0.0175818	-0.0238051	1	0	0	0	0	0	1
1434955_at	membrane-associated ring finger (C3HC4) 1	March1	72925	0.00970123	0.0412648	0.045337	-0.203989	0.00179349	0.0361558	0.0709114	0.125279	0.328979	-0.0975609	0.0842593	0.185621	0.355845	-0.0717265	-0.168524	0.158887	0.299432	-0.04384	-0.0123207	0.0421649	0.719367	0.0423748	-0.038058	0.0724634	1	0	0	0	0	0	1
1415973_at	myristoylated alanine rich protein kinase C substrate	Marcks	17118	0.0184696	0.00368509	0.0551924	-0.227726	0.00234926	-0.0482151	0.119415	-0.106518	0.288038	-0.0130857	0.0145554	-0.00194237	0.27064	-0.0741447	-0.0480035	0.206278	0.824949	-0.000222553	-0.10591	0.0171976	0.656983	-0.0181063	-0.00523346	-0.130801	1	0	0	0	0	0	1
1456700_x_at	myristoylated alanine rich protein kinase C substrate	Marcks	17118	0.0137453	-0.00429168	0.0981313	-0.249525	0.00124774	-0.0815191	0.0421489	-0.0806646	0.485814	-0.0268705	0.00124441	-0.0198591	0.137726	-0.0664393	-0.0775124	0.28248	0.790787	-0.0151156	-0.118471	0.0711301	0.387442	-0.0301677	-0.0838884	-0.107363	1	0	0	0	0	0	1
1456618_at	MAP/microtubule affinity-regulating kinase 4	Mark4	232944	0.0141632	-0.0276632	-0.0575616	0.207239	0.889835	0.0585448	-0.0666156	0.0342391	0.673785	-0.01917	-0.0610576	0.063642	0.70998	0.0843267	0.0391084	0.0139853	0.778455	-0.00953083	-0.0396227	-0.0228677	0.943827	0.00759874	0.0485566	0.0214783	1	0	0	0	0	0	1
1416904_at	muscleblind-like 1 (Drosophila)	Mbnl1	56758	0.000550563	-0.00997976	-0.00998209	-0.177522	0.632048	0.0846127	0.0476898	0.0251489	0.00282749	0.0116722	-0.0354499	-0.0560901	0.78495	-0.061403	0.026012	-0.0604312	0.766671	0.000998049	-0.0345483	0.0296226	0.92895	-0.00119702	-0.0153246	-0.0316645	1	0	0	0	0	0	1
1421027_a_at	myocyte enhancer factor 2C	Mef2c	17260	0.0166201	-0.072195	-0.0747332	-0.35968	0.0691431	-0.0358958	-0.0428244	-0.138206	0.187159	-0.149296	-0.0646482	-0.21201	0.680972	0.035263	0.0286421	0.00350986	0.724875	-0.0407694	0.0016685	0.0552972	0.744272	-0.0376091	0.00543245	-0.0124568	1	0	0	0	0	0	1
1421028_a_at	myocyte enhancer factor 2C	Mef2c	17260	0.0131449	-0.096458	-0.113083	-0.294886	0.0325507	0.0274571	-0.0256791	-0.13653	0.239609	-0.0364023	0.00653691	-0.163785	0.623111	0.0812517	0.0809723	-0.0720325	0.868105	-0.0359179	-0.017779	0.0447902	0.620889	-0.059897	-0.0314762	-0.0268053	1	0	0	0	0	0	1
1451506_at	myocyte enhancer factor 2C	Mef2c	17260	0.0348419	-0.0555406	-0.0722642	-0.288491	0.0421762	-0.0349037	-0.0567357	-0.112565	0.77171	-0.061526	-0.0501853	-0.0925375	0.930717	0.0181666	0.0831673	0.0425478	0.862728	-0.00755869	-0.0629423	-0.00119983	0.781761	-0.00345454	-0.0392371	-0.0982937	1	0	0	0	0	0	1
1419122_at	methyltransferase-like 1	Mettl1	17299	0.0340049	0.0235408	0.0517124	0.199805	0.0276687	-0.0693497	0.0940914	0.144177	0.3424	-0.0800389	0.0262368	0.0646165	0.231394	0.100725	0.0794496	0.0954021	0.939729	-0.000275339	0.0322948	-0.00895313	0.826019	-0.0225443	0.0228921	0.0709525	1	0	0	0	0	0	1
1448416_at	matrix Gla protein	Mgp	17313	0.0110636	0.103155	-0.0964634	-0.43858	0.0165439	-0.0471839	0.0786713	0.0107111	0.68271	0.0187939	-0.0265325	-0.121641	0.789794	-0.0465167	-0.0817599	-0.0635634	0.818218	0.0437595	-0.238068	0.193746	0.578393	2.71184e-06	-0.0451885	-0.0718995	1	0	0	0	0	0	1
1449153_at	matrix metallopeptidase 12	Mmp12	17381	0.0164311	0.0159438	-0.0911473	-0.244235	0.253122	-0.0440006	-0.00457792	0.128539	0.625746	0.0107001	-0.0169166	0.111935	0.820325	-0.0500004	0.0611072	0.000205556	0.682208	-0.00271397	0.0359107	-0.111581	0.942177	-0.0583355	-0.043385	0.0276544	1	0	0	0	0	0	1
1418945_at	matrix metallopeptidase 3	Mmp3	17392	0.00544659	0.038719	0.0135202	0.489098	0.616369	-0.123316	-0.000188563	0.0248124	0.0946255	-0.0255313	0.15984	0.0881857	0.813423	0.127001	-0.0881316	0.0836038	0.80946	0.00873599	0.00580142	0.00171991	0.256452	-0.00589475	-0.029045	0.145583	1	0	0	0	0	0	1
1423168_at	MOB1, Mps One Binder kinase activator-like 3 (yeast)	Mobkl3	19070	0.0327301	0.0243393	0.0297982	-0.176362	0.0224447	0.0604414	0.0769438	-0.0430972	0.758822	0.00228376	0.0598996	-0.00584692	0.883783	0.020337	0.0667394	-0.0408814	0.608746	0.0224626	0.0215913	-0.0409834	0.737877	0.0108752	0.0191442	-0.00859868	1	0	0	0	0	0	1
1460701_a_at	mitochondrial ribosomal protein L52	Mrpl52	68836	0.0170584	-0.00561354	0.0470362	0.242546	0.752585	-0.0718607	0.0358543	0.0995923	0.00361615	-0.00933117	0.0261779	0.0543588	0.430905	0.0315234	-0.0737594	0.00782723	0.806949	0.0865463	-0.0459794	-0.0294332	0.938025	-0.00715024	-0.00285645	0.0606848	1	0	0	0	0	0	1
1421971_a_at	mitochondrial ribosomal protein S34	Mrps34	79044	0.0140221	0.00463735	-0.0498374	0.226324	0.0339375	-0.0956182	-0.0302801	0.120244	0.0422571	0.0423481	-0.0375449	0.0672614	0.676191	0.00109862	-0.0156375	-0.0207549	0.816219	-0.00861061	0.00721086	0.0328089	0.696355	0.0150475	-0.0607711	0.000613702	1	0	0	0	0	0	1
1422734_a_at	myeloblastosis oncogene	Myb	17863	0.0136958	0.0129891	-0.0185122	0.264374	0.0750232	-0.259808	-0.109315	-0.0182905	0.55503	-0.0913832	-0.0649288	-0.0456206	0.667159	-0.0115055	-0.110005	-0.141344	0.773797	0.032535	0.0233901	-0.0628142	0.965149	-0.0280843	0.0271689	-0.0748924	1	0	0	0	0	0	1
1423430_at	MYB binding protein (P160) 1a	Mybbp1a	18432	0.00209932	0.0221689	0.0254254	0.193326	0.00170407	-0.0645926	0.0937466	0.114834	0.297692	-0.00358251	-0.00676221	0.064576	0.626534	0.00877286	0.117924	-0.0152866	0.375508	0.00702264	0.0419709	-0.00547918	0.110149	0.0211578	-0.00850458	0.0274025	1	0	0	0	0	0	1
1422580_at	myosin, light polypeptide 4	Myl4	17896	0.0346036	-0.0322949	0.0205793	-0.277749	0.106794	-0.060352	-0.0505855	-0.0797177	0.177609	0.200892	0.11796	-0.194887	0.901651	-0.0181652	-0.0262506	-0.05948	0.910013	0.00185614	-0.0292895	-0.0273701	0.860637	0.0676355	-0.213341	0.195787	1	0	0	0	0	0	1
1419649_s_at	myosin IC	Myo1c	17913	0.0375308	-0.000730479	-0.0348834	-0.211257	0.962348	-0.0271305	-0.04688	-0.0248461	0.108633	0.0103387	-0.022284	-0.0487472	0.445897	-0.0172544	-0.0287737	0.132221	0.914291	0.0120446	-0.040543	0.0038598	0.941796	0.00412362	-0.0269541	0.0008129	1	0	0	0	0	0	1
1423590_at	napsin A aspartic peptidase	Napsa	16541	0.0346036	-0.0314539	0.056479	-0.187788	0.453525	-0.0797444	0.0618261	0.0833501	0.0892969	-0.043827	-0.0392268	-0.037068	0.969111	0.0122288	-0.0552145	0.0158547	0.944867	-0.00855232	-0.00762768	0.00994165	0.429006	-0.0671387	0.0485187	0.0310576	1	0	0	0	0	0	1
1436074_at	nuclear factor of kappa light polypeptide gene enhancer in B-cells inhibitor, delta	Nfkbid	243910	0.00189767	0.424008	0.483382	-0.134481	0.28661	0.126219	0.050976	-0.161852	0.111536	-0.0245774	0.231943	0.201961	0.848074	0.0295718	-0.0507933	0.0765702	0.934923	-0.00438309	0.00696291	-0.0565607	0.915203	-0.047536	0.00994072	0.0966665	1	0	0	0	0	0	1
[truncated: 3,677 more rows]
